# Supplementary material for: The SCARECROW‐LIKE transcription factor from Populus davidiana × P. bolleana simultaneously improved drought tolerance and plant growth through acetylation‐dependent mechanisms
Source: Plant Biotechnol J. 2025 Jun 9;23(9):3650–66. doi: 10.1111/pbi.70185 (PMC12392933; doi:10.1111/pbi.70185)
Supplement: Supplementary file 7 — Table S1 Primers used in this study. [file PBI-23-3650-s001.xls]

## Sheet: Primer sequences
Primers used in this study
	Primers name	Sequence (5'-3')
The primer sequences of clone PdbSCL1	PdbSCL1-F	ATGGTTCAAGAAGAGGGATC
	PdbSCL1-R	TCAATCACACCTCCTAAATC
Primers for YIH	pGADT7-PdbSCL1 -F	GGAGGCCGAATTCCCATGGTTCAAGAAGAGGGATCATC
	pGADT7-PdbSCL1-R	GGTCGACGGATCCCCTCAATCACACCTCCTAAATCTCC
	NFY-F	AATTCCCAATCCAATCCAATCGAGCT
	NFY-R	CGATTGGATTGGATTGG
	ABRE-F	AATTCCACGTGCACGTGCACGTGGAGCT
	ABRE-R	CCACGTGCACGTGCACGTGG
	PCF-F	AATTCTGGGCCTGGGCCTGGGCCGAGCT
	PCF-R	CGGCCCAGGCCCAGGCCCAG
	NFY M1-F	AATTCGCAATGCAATGCAATCGAGCT
	NFY M1-R	CGATTGCATTGCATTGCG
	NFY M2-F	AATTCGAAATGAAATGAAATCGAGCT
	NFY M2-R	CGATTTCATTTCATTTCG
	NFY M3-F	AATTCGGAATGGAATGGAATCGAGCT
	NFY M3-R	CGATTCCATTCCATTCCG
	NFY M4-F	AATTCCCTTTCCTTTCCTTTCGAGCT
	NFY M4-R	CGAAAGGAAAGGAAAGGG
	NFY M5-F	AATTCAAAATAAAATAAAATCGAGCT
	NFY M5-R	CGATTTTATTTTATTTTG
	NFY M6-F	AATTCTTTTTTTTTTTTTTTCGAGCT
	NFY M6-R	CAAAAAAAAAAAAAAAG
	ABREM1-F	AATTCAACGTGAACGTGAACGTGGAGCT
	ABREM1-R	CCACGTTCACGTTCACGTTG
	ABREM2-F	AATTCCCCGTGCCCGTGCCCGTGGAGCT
	ABREM2-R	CCACGGGCACGGGCACGGGG
	ABREM3-F	AATTCAAAGTGAAAGTGAAAGTGGAGCT
	ABREM3-R	CCACTTTCACTTTCACTTTG
	ABREM4-F	AATTCCAAATGCAAATGCAAATGGAGCT
	ABREM4-R	CCATTTGCATTTGCATTTGG
	ABREM5-F	AATTCCACAAACACAAACACAAAGAGCT
	ABREM5-R	CTTTGTGTTTGTGTTTGTGG
	ABREM6-F	AATTCCACTTTCACTTTCACTTTGAGCT
	ABREM6-R	CAAAGTGAAAGTGAAAGTGG
	PCFM1-F	AATTCTCCGCCTCCGCCTCCGCCGAGCT
	PCFM1-R	CGGCGGAGGCGGAGGCGGAG
	PCFM2-F	AATTCTTTTCCTTTTCCTTTTCCGAGCT
	PCFM2-R	CGGAAAAGGAAAAGGAAAAG
	PCFM3-F	AATTCAGGGCCAGGGCCAGGGCCGAGCT
	PCFM3-R	CGGCCCTGGCCCTGGCCCTG
	PCFM4-F	AATTCTAAACCTAAACCTAAACCGAGCT
	PCFM4-R	CGGTTTAGGTTTAGGTTTAG
	PCFM5-F	AATTCTAAAACTAAAACTAAAACGAGCT
	PCFM5-R	CGTTTTAGTTTTAGTTTTAG
	PCFM6-F	AATTCTTTTTTTTTTTTTTTTTTGAGCT
	PCFM6-R	CAAAAAAAAAAAAAAAAAAG
Primers used in EMSA assay	C5X-SCL1-F	GAATTCCATATGATGGTTCAAGAAGAGG
	C5X-SCL1-R	GCGGATCCATCACACCTCCTAAATCTCC
	NFY-F	CCAATCCAATCCAATC
	NFY-R	GATTGGATTGGATTGG
	ABRE-F	CACGTGCACGTGCACGTG
	ABRE-R	CACGTGCACGTGCACGTG
	PCF-F	TGGGCCTGGGCCTGGGCC
	PCF-R	GGCCCAGGCCCAGGCCCA
Primers for Y2H	pGBKT7-PdbSCL1 -F	GGAGGCCGAATTCCCATGGTTCAAGAAGAGGGATCATC
	pGBKT7-PdbSCL1-R	GGTCGACGGATCCCCTCAATCACACCTCCTAAATCTCC
	pGADT7-PdbHAG3-F	CAGTGAATTCCACCCATGGCAGCTGCAGTAATTACC
	pGADT7-PdbHAG3-R	TATCGATGCCCACCCTCAAGAAAGAGATTTCACCATGT
Primers for determination of the acetylation site of PdbSCL1	PdbSCL1k106R-F	CATGGAAGGGGAGAGGATGGTTCATATCGTCGATCTCAAT
	PdbSCL1k106R-R	ATTGAGATCGACGATATGAACCATCCTCTCCCCTTCCATG
	PdbSCL1k444R-F	TGTGAGGGAACTGAGAGAAAGGAGAGGCATGAGAAGTTGG
	PdbSCL1k444R-R	CCAACTTCTCATGCCTCTCCTTTCTCTCAGTTCCCTCACA
Primers for subcellular localization	PdbSCL1K106/444R-eGFP-F	CTCTAGAGGATCCCCATGGTTCAAGAAGAGGGATCATC
	PdbSCL1K106/444R-eGFP-R	CTCACCATGGTACCCTCATCACACCTCCTAAATCTC
	PdbSCL1-eGFP-F	CTCTAGAGGATCCCCATGGTTCAAGAAGAGGGATCATC
	PdbSCL1-eGFP-R	CTCACCATGGTACCCTCATCACACCTCCTAAATCTC
Primers for Pull-down assays	Strag tagII-HAG3-F	ATGGCAGCTGCAGTAATTACCGAGAC
	Strag tagII-HAG3-R	TACCTGCAGGGAATT CTTTTCGAATTGTGGGTGTGACCA AGAAAGAGATTTCACCATGTATGGC
	Flag-PdbSCL1-F	ATGGTTCAAGAAGAGGGATCATCA
	Flag-PdbSCL1-R	CTTGTCATCGTCGTCCTTGTAATCCTTGTCATCGTCGTCCTTGTAATCCTTGTCATCGTCGTCCTTGTAATCATCACACCTCCTAAATCTCCAAGCTGACACAGAAAATAGTGGTCTGTCC
Primers for LUC assays	pCAM1301-ABRE-F	CCATGATTACGAATTCACGTGCACG
	pCAM1301-ABRE-R	CGACTCTAGAGGATCCACGTGC
	pCAM1301-NFY-F	CCATGATTACGAATTCCAATCCA
	pCAM1301-NFY-R	CGACTCTAGAGGATCATTGGATTGG
	pCAM1301-PCF-F	CCATGATTACGAATTTGGGCCTGG
	pCAM1301-PCF-R	CGACTCTAGAGGATCGGCCC

## Sheet: Accession numbers
Sequence data from this article can be found in the NCBI database under the following accession numbers
Gene name	Accession number
PdbSCL1	PQ465187
PdbHAG3	PQ465188
PdbbZIP-53	PQ465176
PdbACR12	PQ465177
Unknown protein	PQ465178
PdbACD6	PQ465179
PdbKL	PQ465180
dormancy-associated protein homolog 4	PQ465181
PdbRAP2-3	PQ465182
Hydrolase	PQ465183
Leucine-rich protein	PQ465184
PdbRCF3-like	PQ465185
Tubulin	PQ465186
