# Supplementary material for: The SCARECROW‐LIKE transcription factor from Populus davidiana × P. bolleana simultaneously improved drought tolerance and plant growth through acetylation‐dependent mechanisms
Source: Plant Biotechnol J. 2025 Jun 9;23(9):3650–66. doi: 10.1111/pbi.70185 (PMC12392933; doi:10.1111/pbi.70185)
Supplement: Supplementary file 8 — Table S2 Differentially expressed genes of PdbSCL1 overexpression (OE) and WT plants after subjected to a 20% PEG6000 solution for 9 h. [file PBI-23-3650-s006.xlsx]

## Sheet: Supplementary Table S2 
Supplementary Table S2 Differentially expressed genes of PdbSCL1 overexpression (OE) and WT plants after subjected to a 20% PEG6000 solution for 9 hours
Geneid	OE1	OE2	OE3	Ctrl1	Ctrl2	Ctrl3	logFC	logCPM	F	PValue	FDR	Ensembl_ID	uniprot_ID	uniprot_Description	NR_ID	NR_Description	Refseq_ID	Symbol	Refseq_Description	Nomenclature_status	pfam_ID	pfam_Description	interpro_ID	interpro_Description	eggNOG_ID	eggNOG_Description	GO_term	GO_class	GO_description	KEGG_KO	KEGG_pathway	KEGG_description
Pda_00025776	31.4065	40.7039	42.2499	111.074	92.893	66.5965	-1.20863	6.58128	26.8894	0.00183974	0.184248	-	B9IC26	Uncharacterized protein	XP_002320074.1	hypothetical protein POPTR_0014s06820g	7488913	LOC7488913	cytochrome P450 704C1	-	PF00067	Cytochrome P450	IPR002401;IPR036396;IPR001128	Cytochrome P450, E-class, group I;Cytochrome P450 superfamily;Cytochrome P450	KOG0157;COG2124	Cytochrome P450 CYP4/CYP19/CYP26 subfamilies;Cytochrome P450	GO:0055114;GO:0005506;GO:0016705;GO:0016021;GO:0020037;GO:0016020	biological_process;molecular_function;molecular_function;cellular_component;molecular_function;cellular_component	oxidation-reduction process;iron ion binding;oxidoreductase activity, acting on paired donors, with incorporation or reduction of molecular oxygen;integral component of membrane;heme binding;membrane	-	-	-
Pda_00025749	5.40143	6.40736	3.92233	5.29802	18.3481	15.7218	-1.25389	3.33352	7.52539	0.0325865	0.262581	-	B9IC01	Uncharacterized protein	XP_002320727.1	hypothetical protein POPTR_0014s06550g	7464863	LOC7464863	AT-hook motif nuclear-localized protein 1	-	PF03479	omain of unknown function (DUF296)	IPR005175	PPC domain	ENOG410IVPM;ENOG410YFD3	-;-	-	-	-	-	-	-
Pda_00025757	0.523276	0.471487	0.542662	0.877897	3.06992	1.92904	-1.86492	0.163686	14.814	0.00763519	0.215566	-	B9IC09	AT-hook motif nuclear-localized protein	XP_002320066.1	DNA-binding family protein	7488905	LOC7488905	AT-hook motif nuclear-localized protein 22	-	PF03479	omain of unknown function (DUF296)	IPR014476;IPR005175	AT-hook motif nuclear-localized protein;PPC domain	ENOG410Y9GR;ENOG410IKDY	-;-	GO:0006351;GO:0005634;GO:0003677;GO:0006355;GO:0003700;GO:0003680	biological_process;cellular_component;molecular_function;biological_process;molecular_function;molecular_function	transcription, DNA-templated;nucleus;DNA binding;regulation of transcription, DNA-templated;DNA binding transcription factor activity;AT DNA binding	-	-	-
Pda_00025750	2.10732	2.16889	0.957518	2.09575	8.33948	5.32093	-1.5147	2.91098	7.48814	0.0328864	0.26317	-	B9IC02	Uncharacterized protein	XP_002320728.2	hypothetical protein POPTR_0014s06560g	7464864	LOC7464864	65-kDa microtubule-associated protein 4	-	PF03999	Microtubule associated protein (MAP65/ASE1 family)	IPR007145	Microtubule-associated protein, MAP65/Ase1/PRC1	KOG4302;ENOG410YZBK	Microtubule-associated protein essential for anaphase spindle elongation;-	GO:0000226;GO:0008017	biological_process;molecular_function	microtubule cytoskeleton organization;microtubule binding	-	-	-
Pda_00024551	0.262113	0.43799	0.079429	0.359792	2.31385	1.37179	-2.28877	0.0854012	7.34862	0.0340434	0.266183	-	U5GAK1	Uncharacterized protein	XP_006382653.1	hypothetical protein POPTR_0005s04160g	18098837	LOC18098837	transcription factor bHLH94	-	PF00010	Helix-loop-helix DNA-binding domain	IPR036638;IPR011598	Helix-loop-helix DNA-binding domain superfamily;Myc-type, basic helix-loop-helix (bHLH) domain	ENOG410IU2H;ENOG410YF8H	-;-	GO:0046983	molecular_function	protein dimerization activity	-	-	-
Pda_00024535	0.0829198	0.0403451	0.0414603	0.0965103	0.210733	0.17273	-1.46205	-0.259484	8.87189	0.0231328	0.24026	-	B9H5S5	Uncharacterized protein	XP_002307172.2	hypothetical protein POPTR_0005s03990g, partial	7486380	LOC7486380	piezo-type mechanosensitive ion channel homolog	-	PF12166	Piezo non-specific cation channel, R-Ras-binding domain	IPR031334;IPR027272	Piezo non-specific cation channel, R-Ras-binding domain;Piezo family	ENOG410YVF6;KOG1893	-;Uncharacterized conserved protein	GO:0055085;GO:0098655;GO:0005261;GO:0008381;GO:0034220;GO:0071260;GO:0050982;GO:0016021;GO:0042391;GO:0016020	biological_process;biological_process;molecular_function;molecular_function;biological_process;biological_process;biological_process;cellular_component;biological_process;cellular_component	transmembrane transport;cation transmembrane transport;cation channel activity;mechanosensitive ion channel activity;ion transmembrane transport;cellular response to mechanical stimulus;detection of mechanical stimulus;integral component of membrane;regulation of membrane potential;membrane	-	-	-
Pda_00039090	0.319	0.388028	0.974731	1.85642	2.17802	3.74541	-2.16509	0.318488	17.1088	0.00545527	0.21271	-	B9I2M4	Uncharacterized protein	XP_002317916.2	hypothetical protein POPTR_0012s05340g	7493526	LOC7493526	LOB domain-containing protein 40	-	PF03195	Lateral organ boundaries (LOB) domain	IPR004883	Lateral organ boundaries, LOB	-	-	-	-	-	-	-	-
Pda_00035521	0	0.0545836	0.0560925	0.0635209	2.10637	2.21793	-5.12662	-1.09328	12.3502	0.0120045	0.216329	-	B9GGN4	Uncharacterized protein	XP_002298247.2	hypothetical protein POPTR_0001s19150g	-	-	-	-	-	-	-	-	ENOG410J70Q;ENOG4111C1N	-;-	-	-	-	-	-	-
Pda_00030025	8.97187	10.1678	17.1501	2.65501	2.57127	5.00899	1.87083	2.89159	27.4879	0.00176348	0.182725	-	B9HH78	Uncharacterized protein	XP_002310447.2	hypothetical protein POPTR_0007s02200g	7469601	LOC7469601	rust resistance kinase Lr10	-	PF00069	Protein kinase domain	IPR017441;IPR000719;IPR008271;IPR011009	Protein kinase, ATP binding site;Protein kinase domain;Serine/threonine-protein kinase, active site;Protein kinase-like domain superfamily	COG0515;ENOG410IG6I	Serine/threonine protein kinase;-	GO:0005524;GO:0006468;GO:0016021;GO:0016020;GO:0004672	molecular_function;biological_process;cellular_component;cellular_component;molecular_function	ATP binding;protein phosphorylation;integral component of membrane;membrane;protein kinase activity	-	-	-
Pda_00030029	2.12709	2.55543	6.60268	1.04084	0.794029	1.84143	1.65158	1.24535	9.57596	0.0204605	0.233278	-	U5G9I8	Uncharacterized protein	XP_006380300.1	hypothetical protein POPTR_0007s02220g	18100851	LOC18100851	rust resistance kinase Lr10	-	PF13947;PF07714;PF00069	Wall-associated receptor kinase galacturonan-binding;Protein tyrosine kinase;Protein kinase domain	IPR001245;IPR017441;IPR000719;IPR011009;IPR025287	Serine-threonine/tyrosine-protein kinase, catalytic domain;Protein kinase, ATP binding site;Protein kinase domain;Protein kinase-like domain superfamily;Wall-associated receptor kinase, galacturonan-binding domain	COG0515;KOG1187	Serine/threonine protein kinase;Serine/threonine protein kinase	GO:0005524;GO:0006468;GO:0016021;GO:0030247;GO:0016020;GO:0004672	molecular_function;biological_process;cellular_component;molecular_function;cellular_component;molecular_function	ATP binding;protein phosphorylation;integral component of membrane;polysaccharide binding;membrane;protein kinase activity	-	-	-
Pda_00030000	11.2317	11.6575	6.68783	21.4937	53.3147	25.964	-1.70531	4.17431	17.366	0.0055241	0.213131	-	B9HH51	Uncharacterized protein	XP_002310432.2	hypothetical protein POPTR_0007s01960g	7491758	LOC7491758	calmodulin-like protein 3	-	PF13499	#NAME?	IPR011992;IPR018247;IPR002048	EF-hand domain pair;EF-Hand 1, calcium-binding site;EF-hand domain	COG5126;KOG0027	Ca2+-binding protein (EF-Hand superfamily);Calmodulin and related proteins (EF-Hand superfamily)	GO:0005509	molecular_function	calcium ion binding	K13448	ko04626	Plant-pathogen interaction
Pda_00030022	0.795486	0.917446	1.53206	2.46898	1.85067	2.61115	-1.05812	0.0454668	8.3624	0.0259909	0.247492	-	A0A0G3ELE9	Glutathione peroxidase	-	-	-	-	-	-	PF00255	lutathione peroxidase	IPR029759;IPR029760;IPR000889;IPR036249	Glutathione peroxidase active site;Glutathione peroxidase conserved site;Glutathione peroxidase;Thioredoxin-like superfamily	-	-	GO:0004602;GO:0055114;GO:0098869;GO:0016021;GO:0004601;GO:0016020;GO:0006979;GO:0016491	molecular_function;biological_process;biological_process;cellular_component;molecular_function;cellular_component;biological_process;molecular_function	glutathione peroxidase activity;oxidation-reduction process;cellular oxidant detoxification;integral component of membrane;peroxidase activity;membrane;response to oxidative stress;oxidoreductase activity	-	-	-
Pda_00002416	0.300272	0.147575	0.171874	2.08375	6.83384	1.91612	-4.04817	1.70238	37.7617	0.00075991	0.151423	-	M4QSX7	DREB69	-	-	-	-	-	-	PF00847	AP2 domain	IPR016177;IPR036955;IPR001471	DNA-binding domain superfamily;AP2/ERF domain superfamily;AP2/ERF domain	-	-	GO:0006351;GO:0005634;GO:0003677;GO:0006355;GO:0003700	biological_process;cellular_component;molecular_function;biological_process;molecular_function	transcription, DNA-templated;nucleus;DNA binding;regulation of transcription, DNA-templated;DNA binding transcription factor activity	-	-	-
Pda_00002376	20.2997	18.511	5.21765	2.13367	4.23034	7.83046	1.71612	3.25676	6.88733	0.0382798	0.273841	-	U5GT17	Uncharacterized protein	XP_006368735.1	hypothetical protein POPTR_0001s08330g	18094427	LOC18094427	copper chaperone for superoxide dismutase, chloroplastic/cytosolic	-	PF00080;PF00403	Copper/zinc superoxide dismutase (SODC);Heavy-metal-associated domain	IPR036423;IPR001424;IPR036163;IPR024134;IPR006121	Superoxide dismutase-like, copper/zinc binding domain superfamily;Superoxide dismutase, copper/zinc binding domain;Heavy metal-associated domain superfamily;Superoxide dismutase (Cu/Zn) / superoxide dismutase copper chaperone;Heavy metal-associated domain, HMA	KOG4656;COG2608	Copper chaperone for superoxide dismutase;Copper chaperone	GO:0008270;GO:0004784;GO:0005615;GO:0043085;GO:0005737;GO:0006801;GO:0046872;GO:0030001;GO:0016532	molecular_function;molecular_function;cellular_component;biological_process;cellular_component;biological_process;molecular_function;biological_process;molecular_function	zinc ion binding;superoxide dismutase activity;extracellular space;positive regulation of catalytic activity;cytoplasm;superoxide metabolic process;metal ion binding;metal ion transport;superoxide dismutase copper chaperone activity	K04569	ko05014	Amyotrophic lateral sclerosis (ALS)
Pda_00002308	0.990386	1.84109	1.91129	2.87494	8.14605	3.02716	-1.52037	2.4914	9.90981	0.0190891	0.22961	-	B9GVR0	Uncharacterized protein	XP_002304429.2	hypothetical protein POPTR_0003s11280g	7465529	LOC7465529	vacuolar-processing enzyme	-	PF01650	Peptidase C13 family	IPR001096	Peptidase C13, legumain	COG5206;KOG1348	Glycosylphosphatidylinositol transamidase (GPIT), subunit GPI8;Asparaginyl peptidases	GO:0006624;GO:0006508;GO:0005773;GO:0008233;GO:0051603;GO:0004197	biological_process;biological_process;cellular_component;molecular_function;biological_process;molecular_function	vacuolar protein processing;proteolysis;vacuole;peptidase activity;proteolysis involved in cellular protein catabolic process;cysteine-type endopeptidase activity	K01369;K01369	ko04142;ko04612	Lysosome;Antigen processing and presentation
Pda_00002384	2.16698	0.597547	0.614065	24.6862	31.4444	20.6451	-4.42915	3.83681	51.4225	0.000324571	0.118133	-	A9PHZ9	Uncharacterized protein	-	-	7490928	LOC7490928	leucoanthocyanidin dioxygenase	-	PF14226;PF03171	non-haem dioxygenase in morphine synthesis N-terminal;2OG-Fe(II) oxygenase superfamily	IPR027443;IPR026992;IPR005123	Isopenicillin N synthase-like;Non-haem dioxygenase N-terminal domain;Oxoglutarate/iron-dependent dioxygenase	KOG0143;COG3491	Iron/ascorbate family oxidoreductases;Isopenicillin N synthase and related dioxygenases	GO:0046872;GO:0055114;GO:0016491	molecular_function;biological_process;molecular_function	metal ion binding;oxidation-reduction process;oxidoreductase activity	-	-	-
Pda_00002428	0.755652	0.519158	0.367334	0.802249	16.4812	12.3662	-4.08315	3.33913	15.1904	0.00755245	0.215566	-	B9GKM9	Uncharacterized protein	XP_002299559.1	hypothetical protein POPTR_0001s08850g	7478066	LOC7478066	scarecrow-like protein 28	-	PF03514	RAS domain family	IPR005202;IPR030027	Transcription factor GRAS;SCL28-like	ENOG410IEIN;ENOG410XNT4	-;-	GO:0006351;GO:0005634;GO:0006355;GO:0003700;GO:0043565	biological_process;cellular_component;biological_process;molecular_function;molecular_function	transcription, DNA-templated;nucleus;regulation of transcription, DNA-templated;DNA binding transcription factor activity;sequence-specific DNA binding	-	-	-
Pda_00002283	3.58988	3.93002	1.4958	5.36399	16.4084	11.2398	-1.79927	2.8654	11.9254	0.01295	0.21842	-	U5GU43	L-lactate dehydrogenase	XP_006368198.1;XP_006368199.1	hypothetical protein POPTR_0001s00440g;-	18093976	LOC18093976	L-lactate dehydrogenase B	-	PF00056;PF02866	lactate/malate dehydrogenase, NAD binding domain;lactate/malate dehydrogenase, alpha/beta C-terminal domain	IPR011304;IPR022383;IPR001236;IPR015955;IPR018177;IPR001557;IPR036291	L-lactate dehydrogenase;Lactate/malate dehydrogenase, C-terminal;Lactate/malate dehydrogenase, N-terminal;Lactate dehydrogenase/glycoside hydrolase, family 4, C-terminal;L-lactate dehydrogenase, active site;L-lactate/malate dehydrogenase;NAD(P)-binding domain superfamily	KOG1495;COG0039	Lactate dehydrogenase;Malate/lactate dehydrogenases	GO:0055114;GO:0004459;GO:0016491;GO:0016616;GO:0005737;GO:0005975;GO:0003824;GO:0019752	biological_process;molecular_function;molecular_function;molecular_function;cellular_component;biological_process;molecular_function;biological_process	oxidation-reduction process;L-lactate dehydrogenase activity;oxidoreductase activity;oxidoreductase activity, acting on the CH-OH group of donors, NAD or NADP as acceptor;cytoplasm;carbohydrate metabolic process;catalytic activity;carboxylic acid metabolic process	K00016;K00016;K00016;K00016;K00016	ko00270;ko04922;ko00640;ko00620;ko00010	Cysteine and methionine metabolism;Glucagon signaling pathway;Propanoate metabolism;Pyruvate metabolism;Glycolysis / Gluconeogenesis
Pda_00002338	1.94695	1.98684	0.631975	2.50484	4.14891	5.76663	-1.36873	2.02063	7.03958	0.0368072	0.272237	-	B9N3L9	Uncharacterized protein	XP_006368711.1	hypothetical protein POPTR_0001s08010g	18094409	LOC18094409	IRK-interacting protein	-	-	-	-	-	ENOG410Y96Q;ENOG410IHYT	-;-	-	-	-	-	-	-
Pda_00002443	8.5796	8.44582	2.34768	3.0614	2.23434	1.45499	1.56287	0.18924	6.59313	0.0409981	0.280491	-	-	-	-	-	-	-	-	-	-	-	-	-	-	-	-	-	-	-	-	-
Pda_00002350	5.80722	5.44604	5.16203	5.77108	18.9887	14.6511	-1.19731	3.61148	8.94314	0.0234426	0.241032	-	B9N3K8	ACT domain-containing family protein	XP_006368726.1	ACT domain-containing family protein	18094420	LOC18094420	ACT domain-containing protein ACR8	-	PF01842	ACT domain	IPR002912	ACT domain	ENOG410YBXD;ENOG410IJ4J	-;-	-	-	-	-	-	-
Pda_00002369	1.15601	2.03111	2.70273	3.15157	4.82339	5.83777	-1.18418	1.10174	10.4303	0.0166115	0.223837	-	B9GKS4	Uncharacterized protein	XP_002298083.2	hypothetical protein POPTR_0001s08310g	7490935	LOC7490935	growth-regulating factor 10	-	PF08880;PF08879	QLQ;WRC	IPR014977;IPR031137;IPR014978	WRC domain;Growth-regulating factor;Glutamine-Leucine-Glutamine, QLQ	ENOG410YJFR;ENOG410IZ21	-;-	GO:0006351;GO:0005524;GO:0032502;GO:0005634;GO:0006355	biological_process;molecular_function;biological_process;cellular_component;biological_process	transcription, DNA-templated;ATP binding;developmental process;nucleus;regulation of transcription, DNA-templated	-	-	-
Pda_00013405	3.62433	4.29964	4.93788	6.75961	10.4019	10.1092	-1.03437	3.94705	29.7954	0.00132017	0.170534	-	B9N7H6	Subtilase family protein	XP_006369092.1	subtilase family protein	18094681	LOC18094681	subtilisin-like protease SBT1.5	-	PF05922;PF02225;PF00082	Peptidase inhibitor I9;PA domain;Subtilase family	IPR010259;IPR003137;IPR034197;IPR037045;IPR000209;IPR036852;IPR015500;IPR023828	Peptidase S8 propeptide/proteinase inhibitor I9;PA domain;Cucumisin-like catalytic domain;Peptidase S8 propeptide/proteinase inhibitor I9 superfamily;Peptidase S8/S53 domain;Peptidase S8/S53 domain superfamily;Peptidase S8, subtilisin-related;Peptidase S8, subtilisin, Ser-active site	COG1404;ENOG410IEMN	Subtilisin-like serine proteases;-	GO:0006508;GO:0004252;GO:0016787	biological_process;molecular_function;molecular_function	proteolysis;serine-type endopeptidase activity;hydrolase activity	-	-	-
Pda_00013419	17.3529	24.4065	10.9058	21.4162	153.86	98.1956	-2.30293	6.37607	10.8222	0.0159154	0.223142	-	Q9FY03	Pectinesterase	-	-	-	-	-	-	PF01095;PF04043	Pectinesterase;Plant invertase/pectin methylesterase inhibitor	IPR012334;IPR033131;IPR006501;IPR011050;IPR000070;IPR035513	Pectin lyase fold;Pectinesterase, Asp active site;Pectinesterase inhibitor domain;Pectin lyase fold/virulence factor;Pectinesterase, catalytic;Invertase/pectin methylesterase inhibitor domain superfamily	-	-	GO:0042545;GO:0045490;GO:0016020;GO:0016787;GO:0004857;GO:0016021;GO:0030599;GO:0005618;GO:0045330;GO:0043086	biological_process;biological_process;cellular_component;molecular_function;molecular_function;cellular_component;molecular_function;cellular_component;molecular_function;biological_process	cell wall modification;pectin catabolic process;membrane;hydrolase activity;enzyme inhibitor activity;integral component of membrane;pectinesterase activity;cell wall;aspartyl esterase activity;negative regulation of catalytic activity	-	-	-
Pda_00013411	0.760899	1.08128	0.241558	1.09419	7.86695	6.90003	-2.84309	2.08331	11.1632	0.0149099	0.221602	-	B9N7I2	Remorin family protein	XP_006369085.1	remorin family protein	18094674	LOC18094674	uncharacterized LOC18094674	-	PF03763	Remorin, C-terminal region	IPR005516	Remorin, C-terminal	ENOG410YCBE;ENOG410IJX3	-;-	-	-	-	-	-	-
Pda_00013410	5.72272	3.63309	2.33345	9.71108	13.0641	10.3402	-1.43474	1.17292	14.1992	0.00845876	0.215566	-	B9N7I1	Uncharacterized protein	XP_006369086.1	hypothetical protein POPTR_0001s16330g	18094675	LOC18094675	uncharacterized LOC18094675	-	-	-	-	-	ENOG410J5PM;ENOG410Z24K	-;-	-	-	-	-	-	-
Pda_00022510	1.91387	3.52347	2.93118	1.43188	1.02026	1.72401	1.03967	0.402533	8.82045	0.0234018	0.241032	-	A0A076EAB9	Photosystem II CP47 reaction center protein	YP_009051587.1	PSII 47kDa protein (chloroplast)	20006304	psbB	PSII 47kDa protein	-	PF00421	Photosystem II protein	IPR000932;IPR036001;IPR017486	Photosystem antenna protein-like;Photosystem antenna protein-like superfamily;Photosystem II CP47 reaction centre protein	-	-	GO:0009521;GO:0009535;GO:0018298;GO:0009536;GO:0045156;GO:0009772;GO:0009767;GO:0016021;GO:0019684;GO:0009507;GO:0009579;GO:0015979;GO:0016020;GO:0009523;GO:0016168	cellular_component;cellular_component;biological_process;cellular_component;molecular_function;biological_process;biological_process;cellular_component;biological_process;cellular_component;cellular_component;biological_process;cellular_component;cellular_component;molecular_function	photosystem;chloroplast thylakoid membrane;protein-chromophore linkage;plastid;electron transporter, transferring electrons within the cyclic electron transport pathway of photosynthesis activity;photosynthetic electron transport in photosystem II;photosynthetic electron transport chain;integral component of membrane;photosynthesis, light reaction;chloroplast;thylakoid;photosynthesis;membrane;pho…	-	-	-
Pda_00038952	281.495	260.338	180.422	143.402	100.396	111.394	1.07114	8.41086	17.5819	0.00525254	0.21271	-	U5GG24	Uncharacterized protein	XP_006383407.1	hypothetical protein POPTR_0005s15190g	18099451	LOC18099451	protein PLASTID MOVEMENT IMPAIRED 2	-	PF05701	Weak chloroplast movement under blue light	IPR008545	WEB family	ENOG410Y9R7;ENOG410JN8Q	-;-	GO:0009904;GO:0005829;GO:0009903	biological_process;cellular_component;biological_process	chloroplast accumulation movement;cytosol;chloroplast avoidance movement	-	-	-
Pda_00028294	2.2184	3.50796	1.30948	4.90229	10.0976	8.57012	-1.68075	2.52127	15.3003	0.00742824	0.215566	-	B9HW82	Heavy-metal-associated domain-containing family protein	XP_002315893.2	heavy-metal-associated domain-containing family protein	7459792	LOC7459792	heavy metal-associated isoprenylated plant protein 37	-	PF00403	Heavy-metal-associated domain	IPR036163;IPR006121	Heavy metal-associated domain superfamily;Heavy metal-associated domain, HMA	COG2608;KOG1603	Copper chaperone;Copper chaperone	GO:0046916;GO:0005737;GO:0046914;GO:0046872;GO:0030001	biological_process;cellular_component;molecular_function;molecular_function;biological_process	cellular transition metal ion homeostasis;cytoplasm;transition metal ion binding;metal ion binding;metal ion transport	-	-	-
Pda_00012184	1.15813	0.584366	0.829289	3.36785	4.49059	3.99648	-2.14217	1.55253	47.3127	0.000368294	0.121171	-	B9GJ61	Uncharacterized protein	XP_002298978.1	hypothetical protein POPTR_0001s45630g	7490719	LOC7490719	probable F-box protein At2g36090	-	PF12937	#NAME?	IPR036047;IPR001810	F-box-like domain superfamily;F-box domain	-	-	-	-	-	-	-	-
Pda_00039746	0.340412	0.283127	0.203667	0.197691	1.66867	1.50748	-1.93576	-0.24021	6.24902	0.0453337	0.28994	-	U5FGN8	Uncharacterized protein	XP_006372506.1	hypothetical protein POPTR_0017s02280g	18106575	LOC18106575	GDSL esterase/lipase 1	-	PF00657	SL-like Lipase/Acylhydrolase	IPR001087;IPR036514;IPR035669;IPR008265	GDSL lipase/esterase;SGNH hydrolase superfamily;GDSL lipase/esterase-like, plant;Lipase, GDSL, active site	-	-	GO:0016298;GO:0006629;GO:0016788	molecular_function;biological_process;molecular_function	lipase activity;lipid metabolic process;hydrolase activity, acting on ester bonds	-	-	-
Pda_00032735	1.05495	2.62614	1.32211	2.67025	5.9186	3.75398	-1.25075	1.88529	8.12301	0.0282365	0.253257	-	U5G7K9	RNA-dependent RNA polymerase	XP_006380469.1	hypothetical protein POPTR_0007s06560g	18100983	LOC18100983	probable RNA-dependent RNA polymerase 5	-	PF05183	RNA dependent RNA polymerase	IPR007855	RNA-dependent RNA polymerase, eukaryotic-type	ENOG410XQMQ;KOG0988	-;RNA-directed RNA polymerase QDE-1 required for posttranscriptional gene silencing and RNA interference	GO:0003968;GO:0003723;GO:0016779;GO:0001172;GO:0031047;GO:0016740	molecular_function;molecular_function;molecular_function;biological_process;biological_process;molecular_function	RNA-directed 5'-3' RNA polymerase activity;RNA binding;nucleotidyltransferase activity;transcription, RNA-templated;gene silencing by RNA;transferase activity	-	-	-
Pda_00032737	0	0	0	0	2.16322	0.817288	-9.35034	-0.328708	9.71922	0.0335272	0.264432	-	B9HFY4	Uncharacterized protein	XP_002310601.1	hypothetical protein POPTR_0007s06570g	7456964	LOC7456964	cytochrome P450 78A7	-	PF00067	Cytochrome P450	IPR017972;IPR036396;IPR001128;IPR002401	Cytochrome P450, conserved site;Cytochrome P450 superfamily;Cytochrome P450;Cytochrome P450, E-class, group I	COG2124;KOG0156	Cytochrome P450;Cytochrome P450 CYP2 subfamily	GO:0055114;GO:0005506;GO:0016705;GO:0004497;GO:0016709;GO:0044550;GO:0016021;GO:0046872;GO:0020037;GO:0016020;GO:0016491	biological_process;molecular_function;molecular_function;molecular_function;molecular_function;biological_process;cellular_component;molecular_function;molecular_function;cellular_component;molecular_function	oxidation-reduction process;iron ion binding;oxidoreductase activity, acting on paired donors, with incorporation or reduction of molecular oxygen;monooxygenase activity;oxidoreductase activity, acting on paired donors, with incorporation or reduction of molecular oxygen, NAD(P)H as one donor, and incorporation of one atom of oxygen;secondary metabolite biosynthetic process;integral component of …	-	-	-
Pda_00027606	0.87852	0.995119	0.255657	0.710625	33.5774	23.9253	-4.67648	2.87416	12.3415	0.012023	0.216329	-	B9GHJ2	Uncharacterized protein	XP_002299072.1;XP_006370791.1	hypothetical protein POPTR_0001s47470g;-	7471709	LOC7471709	uncharacterized LOC7471709	-	-	-	-	-	ENOG410Y09R;ENOG410IPCZ	-;-	GO:0016021;GO:0016020	cellular_component;cellular_component	integral component of membrane;membrane	-	-	-
Pda_00036422	1.13081	3.05668	2.75654	3.57169	6.98549	4.24794	-1.05118	2.29837	6.20755	0.0459128	0.291885	-	A0A067JBK5	Uncharacterized protein	XP_012091874.1	protein SRG1	105649740	LOC105649740	protein SRG1	-	PF14226;PF03171	non-haem dioxygenase in morphine synthesis N-terminal;2OG-Fe(II) oxygenase superfamily	IPR027443;IPR026992;IPR005123	Isopenicillin N synthase-like;Non-haem dioxygenase N-terminal domain;Oxoglutarate/iron-dependent dioxygenase	-	-	GO:0046872;GO:0055114;GO:0016491	molecular_function;biological_process;molecular_function	metal ion binding;oxidation-reduction process;oxidoreductase activity	-	-	-
Pda_00040148	0.0589911	0.255133	0	0.148453	8.05541	6.70278	-5.37524	-0.581058	11.7923	0.0132663	0.21944	-	A9P8P2	Uncharacterized protein	XP_002323900.1	hypothetical protein POPTR_0017s12970g	7467900	LOC7467900	uncharacterized LOC7467900	-	-	-	-	-	ENOG410JH0K;ENOG41115ZU	-;-	-	-	-	-	-	-
Pda_00007266	0.354885	0.522903	0.297673	0.634788	2.57612	1.75525	-2.01115	2.19073	15.0499	0.00771537	0.215566	-	B9IKS8	Uncharacterized protein	XP_002324840.1	hypothetical protein POPTR_0018s01240g	7459004	LOC7459004	pleiotropic drug resistance protein 1	-	PF01061;PF08370;PF00005;PF14510	ABC-2 type transporter;Plant PDR ABC transporter associated;ABC transporter;ABC-transporter extracellular N-terminal	IPR013581;IPR013525;IPR003439;IPR003593;IPR027417;IPR034003;IPR029481	Plant PDR ABC transporter associated;ABC-2 type transporter;ABC transporter-like;AAA+ ATPase domain;P-loop containing nucleoside triphosphate hydrolase;ATP-binding cassette transporter, PDR-like subfamily G, domain 2;ABC-transporter N-terminal domain	KOG0065;COG0842	Pleiotropic drug resistance proteins (PDR1-15), ABC superfamily;ABC-type multidrug transport system, permease component	GO:0055085;GO:0005524;GO:0005886;GO:0016021;GO:0016020;GO:0000166;GO:0016887;GO:0042626	biological_process;molecular_function;cellular_component;cellular_component;cellular_component;molecular_function;molecular_function;molecular_function	transmembrane transport;ATP binding;plasma membrane;integral component of membrane;membrane;nucleotide binding;ATPase activity;ATPase activity, coupled to transmembrane movement of substances	-	-	-
Pda_00007265	2.34261	2.9203	1.71487	2.20206	8.00772	8.28799	-1.33443	2.26295	6.94466	0.0377161	0.273478	-	B9IKS7	Uncharacterized protein	XP_002324272.2	hypothetical protein POPTR_0018s01230g	7462968	LOC7462968	probable protein phosphatase 2C 22	-	PF00481	Protein phosphatase 2C	IPR036457;IPR015655;IPR000222;IPR001932	PPM-type phosphatase domain superfamily;Protein phosphatase 2C family;PPM-type phosphatase, divalent cation binding;PPM-type phosphatase domain	COG0631;KOG0698	Serine/threonine protein phosphatase;Serine/threonine protein phosphatase	GO:0006470;GO:0016787;GO:0046872;GO:0043169;GO:0004721;GO:0004722;GO:0003824	biological_process;molecular_function;molecular_function;molecular_function;molecular_function;molecular_function;molecular_function	protein dephosphorylation;hydrolase activity;metal ion binding;cation binding;phosphoprotein phosphatase activity;protein serine/threonine phosphatase activity;catalytic activity	-	-	-
Pda_00007355	0.605509	0.766474	0.402036	0.706145	12.0777	9.48659	-3.56812	3.05328	13.5653	0.00976052	0.215566	-	B9IL04	Uncharacterized protein	XP_002324877.2	hypothetical protein POPTR_0018s02030g	7465401	LOC7465401	uncharacterized LOC7465401	-	PF10497	Zinc-finger domain of monoamine-oxidase A repressor R1	IPR018866;IPR018501	Zinc-finger domain of monoamine-oxidase A repressor R1;DDT domain	ENOG410ZWEA;ENOG410IDXB	-;-	GO:0005634	cellular_component	nucleus	-	-	-
Pda_00007247	0.0840033	0.0681204	0.0233345	0.211398	4.52464	2.70435	-5.27322	0.889872	19.7736	0.00404144	0.206746	-	U5FF50	Uncharacterized protein	XP_006371726.1	hypothetical protein POPTR_0018s01140g	7458999	LOC7458999	cyclin-A2-2	-	PF02984;PF00134	Cyclin, C-terminal domain;Cyclin, N-terminal domain	IPR036915;IPR013763;IPR006671;IPR004367	Cyclin-like superfamily;Cyclin-like;Cyclin, N-terminal;Cyclin, C-terminal domain	COG5024;KOG0654	Cyclin;G2/Mitotic-specific cyclin A	GO:0005634	cellular_component	nucleus	-	-	-
Pda_00007400	0.672744	0.927427	0.579313	0.920562	2.10525	1.54153	-1.00617	1.07974	7.94624	0.0286832	0.253784	-	M5Y4B1	Formin-like protein	XP_007225451.1	-	-	-	-	-	PF10409;PF02181	C2 domain of PTEN tumour-suppressor protein;ormin Homology 2 Domain	IPR029021;IPR015425;IPR014020;IPR029023	Protein-tyrosine phosphatase-like;Formin, FH2 domain;Tensin phosphatase, C2 domain;Tensin-type phosphatase domain	-	-	-	-	-	-	-	-
Pda_00007370	0.412206	0.187659	0.265164	0.300281	1.87627	1.44618	-1.97674	0.119264	7.79488	0.0305214	0.257925	-	B9IL19	Nodulin family protein	XP_002324888.1	nodulin family protein	7458395	LOC7458395	flotillin-like protein 4	-	PF01145	SPFH domain / Band 7 family	IPR027705;IPR001107;IPR036013	Flotillin family;Band 7 domain;Band 7/SPFH domain superfamily	COG2268;KOG2668	Uncharacterized protein conserved in bacteria;Flotillins	-	-	-	K07192	ko04910	Insulin signaling pathway
Pda_00020448	0.0415858	0.011241	0.0115517	0.0457854	1.24615	1.44116	-5.24466	0.459909	15.5266	0.00718069	0.215566	-	B9GWH4	C2 domain-containing family protein	XP_002303582.2	C2 domain-containing family protein	7458167	LOC7458167	FT-interacting protein 1	-	PF08372;PF00168	Plant phosphoribosyltransferase C-terminal;C2 domain	IPR035892;IPR013583;IPR000008	C2 domain superfamily;Phosphoribosyltransferase C-terminal;C2 domain	ENOG410XRQN;ENOG410IJC0	-;-	GO:0016021;GO:0016020	cellular_component;cellular_component	integral component of membrane;membrane	-	-	-
Pda_00020463	0.383641	0.476259	0.142091	0.464846	1.84326	1.39921	-1.80687	0.793315	7.93186	0.0295386	0.256633	-	B9GWI8	Uncharacterized protein	XP_002303590.2	hypothetical protein POPTR_0003s12760g	7465864	LOC7465864	uncharacterized LOC7465864	-	PF12043	omain of unknown function (DUF3527)	IPR021916	Protein of unknown function DUF3527	ENOG410IGPB;ENOG410YA6Y	-;-	-	-	-	-	-	-
Pda_00012299	0.994776	1.40424	1.10532	3.33786	9.72679	9.33545	-2.60987	1.27885	35.3132	0.000879301	0.156649	-	B9HKG2	Uncharacterized protein	XP_002312579.2	hypothetical protein POPTR_0008s16440g, partial	7467535	LOC7467535	AT-hook motif nuclear-localized protein 20	-	PF03479	omain of unknown function (DUF296)	IPR014476;IPR005175	AT-hook motif nuclear-localized protein;PPC domain	ENOG410IHWN;ENOG410Y9GR	-;-	GO:0005634;GO:0006355;GO:0003700;GO:0003680	cellular_component;biological_process;molecular_function;molecular_function	nucleus;regulation of transcription, DNA-templated;DNA binding transcription factor activity;AT DNA binding	-	-	-
Pda_00012199	3.21189	7.34632	1.30399	14.2486	47.8267	16.407	-2.66327	3.50274	12.1178	0.01251	0.216966	-	B9HKX3	Uncharacterized protein	XP_002312616.2	hypothetical protein POPTR_0008s17450g	7494765	LOC7494765	golgin subfamily A member 6-like protein 6	-	-	-	-	-	ENOG410IZED;ENOG410YTP7	-;-	-	-	-	-	-	-
Pda_00012245	0.0203891	0.0110227	0	0.0320688	0.348025	0.355226	-4.33203	-1.31334	12.433	0.0116316	0.215824	-	B9HKT2	Uncharacterized protein	XP_002312593.1	hypothetical protein POPTR_0008s17010g	7494746	LOC7494746	uncharacterized LOC7494746	-	PF05664	Plant family of unknown function (DUF810)	IPR014770;IPR014772;IPR008528	Munc13 homology 1;Mammalian uncoordinated homology 13, domain 2;Protein of unknown function DUF810	ENOG410YEIE;ENOG410IIAF	-;-	-	-	-	-	-	-
Pda_00012256	1.32091	1.1028	0.650244	1.20622	20.8196	17.0141	-3.57981	4.26682	13.2762	0.0102401	0.215824	-	B9HKS0	Phragmoplast-associated kinesin-related protein 2	XP_002312587.2	phragmoplast-associated kinesin-related protein 2	7494740	LOC7494740	kinesin-like protein KIN-10A	-	PF00225	Kinesin motor domain	IPR027640;IPR036961;IPR027417;IPR001752	Kinesin-like protein;Kinesin motor domain superfamily;P-loop containing nucleoside triphosphate hydrolase;Kinesin motor domain	KOG0243;COG5059	Kinesin-like protein;Kinesin-like protein	GO:0007018;GO:0005524;GO:0003777;GO:0003774;GO:0008017;GO:0016021;GO:0016020;GO:0000166;GO:0008574;GO:0005871	biological_process;molecular_function;molecular_function;molecular_function;molecular_function;cellular_component;cellular_component;molecular_function;molecular_function;cellular_component	microtubule-based movement;ATP binding;microtubule motor activity;motor activity;microtubule binding;integral component of membrane;membrane;nucleotide binding;ATP-dependent microtubule motor activity, plus-end-directed;kinesin complex	-	-	-
Pda_00012254	0.425233	0.35556	0.182694	0.321035	5.54001	4.20031	-3.29294	2.31314	11.2599	0.0146405	0.221472	-	B9HKS2	Peroxisomal membrane family protein	XP_002311684.2	peroxisomal membrane family protein	7473467	LOC7473467	KIN14B-interacting protein At4g14310	-	-	-	IPR036322;IPR015943	WD40-repeat-containing domain superfamily;WD40/YVTN repeat-like-containing domain superfamily	ENOG410IISE;ENOG41112FF	-;-	-	-	-	-	-	-
Pda_00012274	0.237814	0.514265	0.914679	1.49617	4.02459	3.1317	-2.32979	0.556905	16.3992	0.00625806	0.213879	-	B9HKG6	Uncharacterized protein	XP_002311670.1	hypothetical protein POPTR_0008s16660g	7473461	LOC7473461	transcription factor MYB30	-	PF00249	Myb-like DNA-binding domain	IPR001005;IPR017930;IPR009057	SANT/Myb domain;Myb domain;Homeobox-like domain superfamily	KOG0048;COG5147	Transcription factor, Myb superfamily;Myb superfamily proteins, including transcription factors and mRNA splicing factors	GO:0001135;GO:0005634;GO:0000981;GO:0006357;GO:0003677;GO:0044212;GO:0030154;GO:0043565	molecular_function;cellular_component;molecular_function;biological_process;molecular_function;molecular_function;biological_process;molecular_function	transcription factor activity, RNA polymerase II transcription factor recruiting;nucleus;RNA polymerase II transcription factor activity, sequence-specific DNA binding;regulation of transcription by RNA polymerase II;DNA binding;transcription regulatory region DNA binding;cell differentiation;sequence-specific DNA binding	-	-	-
Pda_00012272	0.673103	0.611337	0.119664	0.745312	2.85956	2.56974	-2.03813	-0.416198	6.84305	0.0385075	0.274016	-	B9HKG8	Uncharacterized protein	XP_002312584.1	hypothetical protein POPTR_0008s16680g	7473462	LOC7473462	uncharacterized LOC7473462	-	PF05553	Cotton fibre expressed protein	IPR008480	Protein of unknown function DUF761, plant	ENOG410J54C;ENOG4111DT3	-;-	-	-	-	-	-	-
Pda_00015105	17.8565	18.7695	14.0072	78.0044	27.4924	33.0788	-1.42337	5.0932	10.1834	0.0180554	0.228459	-	-	-	-	-	-	-	-	-	-	-	-	-	-	-	-	-	-	-	-	-
Pda_00015104	17.5405	18.5009	13.6029	81.4061	35.0862	39.5168	-1.61889	4.50401	17.6931	0.00528425	0.21271	-	-	-	-	-	-	-	-	-	-	-	-	-	-	-	-	-	-	-	-	-
Pda_00015103	1.69156	1.53564	0.992956	4.95965	8.95862	7.6155	-2.28469	2.06894	51.0405	0.000299321	0.118133	-	-	-	-	-	-	-	-	-	-	-	-	-	-	-	-	-	-	-	-	-
Pda_00015111	0.0945983	0.485844	1.47154	6.01103	64.0502	26.5491	-5.51715	3.40998	21.0529	0.00346475	0.20234	-	B9GTK1	Uncharacterized protein	XP_002302185.1	hypothetical protein POPTR_0002s07000g	7466401	LOC7466401	vacuolar iron transporter homolog 1	-	PF01988	VIT family	IPR008217	Ccc1 family	COG1814;KOG4473	Uncharacterized membrane protein;Uncharacterized membrane protein	GO:0006880;GO:0030026;GO:0016021;GO:0071281;GO:0005384;GO:0005623;GO:0005381;GO:0034755;GO:0016020;GO:0071421	biological_process;biological_process;cellular_component;biological_process;molecular_function;cellular_component;molecular_function;biological_process;cellular_component;biological_process	intracellular sequestering of iron ion;cellular manganese ion homeostasis;integral component of membrane;cellular response to iron ion;manganese ion transmembrane transporter activity;cell;iron ion transmembrane transporter activity;iron ion transmembrane transport;membrane;manganese ion transmembrane transport	-	-	-
Pda_00015099	2.35749	2.20454	4.70088	8.72272	9.08732	6.60256	-1.36539	2.78954	17.1928	0.00565289	0.213879	-	B9GTL1	RING-type E3 ubiquitin transferase	XP_002300932.1	hypothetical protein POPTR_0002s07130g	7466408	LOC7466408	U-box domain-containing protein 29	-	PF05804;PF04564	Kinesin-associated protein (KAP);U-box domain	IPR016024;IPR013083;IPR011989;IPR003613	Armadillo-type fold;Zinc finger, RING/FYVE/PHD-type;Armadillo-like helical;U box domain	ENOG410JX3K;ENOG41104BU	-;-	GO:0016567;GO:0016740;GO:0004842	biological_process;molecular_function;molecular_function	protein ubiquitination;transferase activity;ubiquitin-protein transferase activity	-	-	-
Pda_00029105	0.096334	0.10416	0	0.161619	1.31547	2.16484	-4.03046	-0.676331	10.8955	0.0156919	0.223142	-	B9HVS9	Uncharacterized protein	XP_002314770.2	hypothetical protein POPTR_0010s11420g	7462660	LOC7462660	binding partner of ACD11 1	-	PF00076	RNA recognition motif. (a.k.a. RRM, RBD, or RNP domain)	IPR012677;IPR035979;IPR000504	Nucleotide-binding alpha-beta plait domain superfamily;RNA-binding domain superfamily;RNA recognition motif domain	ENOG410Y8ZM;ENOG410IEKZ	-;-	GO:0003676;GO:0003723	molecular_function;molecular_function	nucleic acid binding;RNA binding	-	-	-
Pda_00029088	1.53523	2.67784	1.30351	2.66069	9.20749	6.86784	-1.69932	3.11485	11.826	0.0131852	0.218993	-	B9HVR5	Hydroxyproline-rich glycoprotein	XP_002315841.2	hydroxyproline-rich glycoprotein	7462651	LOC7462651	uncharacterized LOC7462651	-	-	-	IPR037151	Alpha-ketoglutarate-dependent dioxygenase AlkB-like superfamily	KOG4176;COG3145	Uncharacterized conserved protein;Alkylated DNA repair protein	-	-	-	-	-	-
Pda_00029082	3.55349	3.32295	1.7074	3.54478	13.8918	10.0395	-1.60047	1.55304	8.60453	0.025279	0.245337	-	B9HVQ9	Uncharacterized protein	XP_002314756.1	hypothetical protein POPTR_0010s11200g	7459090	LOC7459090	uncharacterized LOC7459090	-	-	-	-	-	ENOG410J7A8;ENOG410ZFVT	-;-	-	-	-	-	-	-
Pda_00023883	6.35327	7.15604	6.67738	7.15395	19.2642	16.2898	-1.01992	4.05599	9.17689	0.0222775	0.237886	-	B9I797	Ent-kaurenoic acid oxidase family protein	XP_002319447.1	ent-kaurenoic acid oxidase family protein	7464756	LOC7464756	ent-kaurenoic acid oxidase 2	-	PF00067	Cytochrome P450	IPR017972;IPR036396;IPR001128;IPR002401	Cytochrome P450, conserved site;Cytochrome P450 superfamily;Cytochrome P450;Cytochrome P450, E-class, group I	KOG0157;COG2124	Cytochrome P450 CYP4/CYP19/CYP26 subfamilies;Cytochrome P450	GO:0007275;GO:0051777;GO:0055114;GO:0005506;GO:0016705;GO:0004497;GO:0005783;GO:0046872;GO:0009686;GO:0016125;GO:0016021;GO:0010268;GO:0020037;GO:0016020;GO:0016132;GO:0016491	biological_process;molecular_function;biological_process;molecular_function;molecular_function;molecular_function;cellular_component;molecular_function;biological_process;biological_process;cellular_component;biological_process;molecular_function;cellular_component;biological_process;molecular_function	multicellular organism development;ent-kaurenoate oxidase activity;oxidation-reduction process;iron ion binding;oxidoreductase activity, acting on paired donors, with incorporation or reduction of molecular oxygen;monooxygenase activity;endoplasmic reticulum;metal ion binding;gibberellin biosynthetic process;sterol metabolic process;integral component of membrane;brassinosteroid homeostasis;heme …	K04123	ko00904	Diterpenoid biosynthesis
Pda_00023855	1.36084	1.79414	1.2194	1.83382	7.17997	7.56824	-1.85236	2.6231	12.6753	0.0113422	0.215824	-	B9IB29	Uncharacterized protein	XP_002321241.2	hypothetical protein POPTR_0014s17590g	7463379	LOC7463379	monocopper oxidase-like protein SKU5	-	PF07731;PF07732;PF00394	Multicopper oxidase;Multicopper oxidase;Multicopper oxidase	IPR011706;IPR001117;IPR011707;IPR008972	Multicopper oxidase, type 2;Multicopper oxidase, type 1;Multicopper oxidase, type 3;Cupredoxin	KOG1263;COG2132	Multicopper oxidases;Putative multicopper oxidases	GO:0016722;GO:0055114;GO:0046658;GO:0005507;GO:0016491	molecular_function;biological_process;cellular_component;molecular_function;molecular_function	oxidoreductase activity, oxidizing metal ions;oxidation-reduction process;anchored component of plasma membrane;copper ion binding;oxidoreductase activity	-	-	-
Pda_00027819	0.580668	0.784797	0.134415	0.547978	6.5526	5.22323	-2.9468	1.55254	8.60152	0.0252962	0.245402	-	B9HAD9	Uncharacterized protein	XP_002309313.2	hypothetical protein POPTR_0006s20480g	7455654	LOC7455654	uncharacterized LOC7455654	-	-	-	-	-	ENOG410IMTQ;ENOG410YDXJ	-;-	-	-	-	-	-	-
Pda_00038330	5.26259	6.66744	2.64164	8.70177	14.2785	8.40419	-1.04885	4.27859	7.15619	0.0357302	0.269869	-	Q9FY05	Outward rectifying potassium channel	-	-	-	-	-	-	PF00027;PF11834;PF00520;PF12796	Cyclic nucleotide-binding domain;KHA, dimerisation domain of potassium ion channel;Ion transport protein;Ankyrin repeats (3 copies)	IPR014710;IPR003938;IPR036770;IPR005821;IPR020683;IPR002110;IPR021789;IPR018488;IPR000595;IPR018490	RmlC-like jelly roll fold;Potassium channel, voltage-dependent, EAG/ELK/ERG;Ankyrin repeat-containing domain superfamily;Ion transport domain;Ankyrin repeat-containing domain;Ankyrin repeat;KHA domain;Cyclic nucleotide-binding, conserved site;Cyclic nucleotide-binding domain;Cyclic nucleotide-binding-like	-	-	GO:0055085;GO:0005244;GO:0005249;GO:0005216;GO:0071805;GO:0016021;GO:0006811;GO:0006813;GO:0005267;GO:0016020;GO:0034765	biological_process;molecular_function;molecular_function;molecular_function;biological_process;cellular_component;biological_process;biological_process;molecular_function;cellular_component;biological_process	transmembrane transport;voltage-gated ion channel activity;voltage-gated potassium channel activity;ion channel activity;potassium ion transmembrane transport;integral component of membrane;ion transport;potassium ion transport;potassium channel activity;membrane;regulation of ion transmembrane transport	-	-	-
Pda_00028075	0.357729	0.409541	0.198741	0.423643	0.973788	1.35488	-1.4319	-0.0880464	7.37341	0.03303	0.263602	-	A0A200QKV3	Peroxidase	-	-	-	-	-	-	-	-	IPR000823;IPR002016;IPR019793;IPR019794;IPR033905;IPR010255	Plant peroxidase;Haem peroxidase, plant/fungal/bacterial;Peroxidases heam-ligand binding site;Peroxidase, active site;Secretory peroxidase;Haem peroxidase	-	-	GO:0055114;GO:0098869;GO:0046872;GO:0042744;GO:0020037;GO:0004601;GO:0006979;GO:0016491	biological_process;biological_process;molecular_function;biological_process;molecular_function;molecular_function;biological_process;molecular_function	oxidation-reduction process;cellular oxidant detoxification;metal ion binding;hydrogen peroxide catabolic process;heme binding;peroxidase activity;response to oxidative stress;oxidoreductase activity	-	-	-
Pda_00028052	0.840379	0.505844	0.308046	1.00292	3.87779	3.54385	-2.26052	1.59143	13.5848	0.00972916	0.215566	-	B9HE53	Uncharacterized protein	XP_002309850.2	hypothetical protein POPTR_0007s02810g	7485016	LOC7485016	probable terpene synthase 9	-	PF03936;PF01397	Terpene synthase family, metal binding domain;Terpene synthase, N-terminal domain	IPR034741;IPR001906;IPR008949;IPR036965;IPR005630;IPR008930	Terpene cyclase-like 1, C-terminal domain;Terpene synthase, N-terminal domain;Isoprenoid synthase domain superfamily;Terpene synthase, N-terminal domain superfamily;Terpene synthase, metal-binding domain;Terpenoid cyclases/protein prenyltransferase alpha-alpha toroid	-	-	GO:0000287;GO:0046872;GO:0010333;GO:0008152;GO:0016829	molecular_function;molecular_function;molecular_function;biological_process;molecular_function	magnesium ion binding;metal ion binding;terpene synthase activity;metabolic process;lyase activity	-	-	-
Pda_00027149	2.13725	2.71276	2.891	6.54772	6.62651	9.57292	-1.50556	0.791634	33.1919	0.000986669	0.15891	-	B9I1C7	Uncharacterized protein	XP_002316791.1	hypothetical protein POPTR_0011s09810g	7471889	LOC7471889	VQ motif-containing protein 1	-	PF05678	VQ motif	IPR008889	VQ	ENOG410JINP;ENOG41115YH	-;-	-	-	-	-	-	-
Pda_00027146	0	0.183119	0.188181	19.1792	8.99377	129.829	-8.42636	1.25395	29.6741	0.00144468	0.174616	-	-	-	-	-	-	-	-	-	-	-	-	-	-	-	-	-	-	-	-	-
Pda_00027133	0.328823	0.237023	0.0730725	0.524081	6.18647	3.7196	-3.92375	1.37134	15.6646	0.00703521	0.215566	-	B9I1B5	Glycosyl hydrolase family 17 family protein	XP_002316783.2	glycosyl hydrolase family 17 family protein	7483651	LOC7483651	glucan endo-1,3-beta-glucosidase 12	-	PF07983;PF00332	X8 domain;lycosyl hydrolases family 17	IPR017853;IPR012946;IPR000490	Glycoside hydrolase superfamily;X8 domain;Glycoside hydrolase family 17	ENOG410IVDS;ENOG410Y94B	-;-	GO:0016787;GO:0005975;GO:0030247;GO:0046658;GO:0016798;GO:0004553;GO:0008152	molecular_function;biological_process;molecular_function;cellular_component;molecular_function;molecular_function;biological_process	hydrolase activity;carbohydrate metabolic process;polysaccharide binding;anchored component of plasma membrane;hydrolase activity, acting on glycosyl bonds;hydrolase activity, hydrolyzing O-glycosyl compounds;metabolic process	-	-	-
Pda_00027130	0.32506	0.543174	0.317401	0.37183	1.9728	1.96984	-1.78934	0.543148	7.69712	0.0312498	0.259093	-	B9I1A8	Lectin protein kinase	XP_002316778.1	lectin protein kinase	7471876	LOC7471876	probable L-type lectin-domain containing receptor kinase S.7	-	PF00139;PF00069	Legume lectin domain;Protein kinase domain	IPR001220;IPR017441;IPR000719;IPR013320;IPR011009;IPR008271	Legume lectin domain;Protein kinase, ATP binding site;Protein kinase domain;Concanavalin A-like lectin/glucanase domain superfamily;Protein kinase-like domain superfamily;Serine/threonine-protein kinase, active site	COG0515;ENOG410IGPW	Serine/threonine protein kinase;-	GO:0016301;GO:0005524;GO:0030246;GO:0006468;GO:0016310;GO:0016021;GO:0016020;GO:0004672	molecular_function;molecular_function;molecular_function;biological_process;biological_process;cellular_component;cellular_component;molecular_function	kinase activity;ATP binding;carbohydrate binding;protein phosphorylation;phosphorylation;integral component of membrane;membrane;protein kinase activity	-	-	-
Pda_00027332	15.3102	9.99137	8.11421	35.547	22.08	25.4233	-1.26361	5.11853	14.8467	0.00795934	0.215566	-	A9PII8	Uncharacterized protein	-	-	7467963	LOC7467963	L-ascorbate oxidase	-	PF07731;PF07732;PF00394	Multicopper oxidase;Multicopper oxidase;Multicopper oxidase	IPR017760;IPR008972;IPR002355;IPR011707;IPR034259;IPR011706;IPR001117;IPR034267	L-ascorbate oxidase, plants;Cupredoxin;Multicopper oxidase, copper-binding site;Multicopper oxidase, type 3;Ascorbate oxidase, first cupredoxin domain;Multicopper oxidase, type 2;Multicopper oxidase, type 1;Ascorbate oxidase, third cupredoxin domain	KOG1263;COG2132	Multicopper oxidases;Putative multicopper oxidases	GO:0055114;GO:0005576;GO:0046872;GO:0005507;GO:0016491	biological_process;cellular_component;molecular_function;molecular_function;molecular_function	oxidation-reduction process;extracellular region;metal ion binding;copper ion binding;oxidoreductase activity	-	-	-
Pda_00027336	0.46763	0.551582	0.377886	3.1025	5.41811	2.7372	-2.94866	0.643087	60.4763	0.000182052	0.118133	-	B9GI04	NAC domain-containing protein 90	XP_002298277.2	NAC domain-containing protein 90	7478502	LOC7478502	NAC domain-containing protein 90	-	PF02365	No apical meristem (NAM) protein	IPR036093;IPR003441	NAC domain superfamily;NAC domain	ENOG410IWQ9;ENOG410YGJ5	-;-	GO:0005634;GO:0006355;GO:0003677;GO:0006351	cellular_component;biological_process;molecular_function;biological_process	nucleus;regulation of transcription, DNA-templated;DNA binding;transcription, DNA-templated	-	-	-
Pda_00007718	3.43177	5.82453	3.91946	15.7413	93.5994	54.6214	-3.57308	5.05022	30.4501	0.00134998	0.170534	-	B9GMN3	Uncharacterized protein	XP_002299323.2	hypothetical protein POPTR_0001s13570g	7482796	LOC7482796	protein LAZY 1	-	-	-	-	-	ENOG410YP4N;ENOG410IINK	-;-	-	-	-	-	-	-
Pda_00007808	0.714427	1.56888	0.535364	0.801382	10.0162	6.7206	-2.56365	3.23469	8.1565	0.0280163	0.253194	-	U5GPA0	DNA helicase	XP_006368844.1	hypothetical protein POPTR_0001s12700g	18094485	LOC18094485	DNA replication licensing factor MCM2	-	PF14551;PF17207;PF00493;PF12619	MCM N-terminal domain;MCM OB domain;MCM2/3/5 family;Mini-chromosome maintenance protein 2	IPR008045;IPR033762;IPR018525;IPR027925;IPR012340;IPR031327;IPR027417;IPR001208	DNA replication licensing factor Mcm2;MCM OB domain;Mini-chromosome maintenance, conserved site;MCM N-terminal domain;Nucleic acid-binding, OB-fold;Mini-chromosome maintenance protein;P-loop containing nucleoside triphosphate hydrolase;MCM domain	COG1241;KOG0477	Predicted ATPase involved in replication control, Cdc46/Mcm family;DNA replication licensing factor, MCM2 component	GO:0005524;GO:0004386;GO:0006270;GO:0005634;GO:0003677;GO:0016787;GO:0006260;GO:0042555;GO:0000166;GO:0003678;GO:0032508	molecular_function;molecular_function;biological_process;cellular_component;molecular_function;molecular_function;biological_process;cellular_component;molecular_function;molecular_function;biological_process	ATP binding;helicase activity;DNA replication initiation;nucleus;DNA binding;hydrolase activity;DNA replication;MCM complex;nucleotide binding;DNA helicase activity;DNA duplex unwinding	K02540;K02540;K02540;K02540	ko04111;ko04113;ko04110;ko03030	Cell cycle - yeast;Meiosis - yeast;Cell cycle;DNA replication
Pda_00007761	3.20225	2.45588	1.22051	3.56078	8.0789	7.89756	-1.42871	1.89014	9.30154	0.0216876	0.235733	-	B9GMS2	Uncharacterized protein	XP_002299341.2	hypothetical protein POPTR_0001s13130g	7482818	LOC7482818	protein NEOXANTHIN-DEFICIENT 1	-	-	-	IPR023375	Acetoacetate decarboxylase domain superfamily	ENOG410IFKE;ENOG4111GNU	-;-	-	-	-	-	-	-
Pda_00007813	1.83441	2.12021	4.42793	4.77555	6.14239	7.37898	-1.08376	0.168555	6.80647	0.038239	0.273841	-	U5FXV8	Uncharacterized protein	XP_006378173.1	hypothetical protein POPTR_0010s04460g	-	-	-	-	PF04601	omain of unknown function (DUF569)	IPR007679;IPR008999	Domain of unknown function DUF569;Actin-crosslinking	ENOG41114Z0;ENOG410JD2I	-;-	-	-	-	-	-	-
Pda_00015963	0.373595	0.262134	0.0794891	0.300053	4.1126	2.56502	-3.1884	2.3096	10.0488	0.0185544	0.229211	-	B9H949	Condensin complex subunit 1	XP_002308898.2	non-SMC condensin subunit family protein	7496088	LOC7496088	condensin complex subunit 1	-	PF12717;PF12922	non-SMC mitotic condensation complex subunit 1;non-SMC mitotic condensation complex subunit 1, N-term	IPR007673;IPR032682;IPR011989;IPR024324;IPR026971;IPR016024	Condensin subunit 1;Condensin complex subunit 1, C-terminal;Armadillo-like helical;Condensin complex subunit 1, N-terminal;Condensin subunit 1/Condensin-2 complex subunit D3;Armadillo-type fold	KOG0414;COG5098	Chromosome condensation complex Condensin, subunit D2;Chromosome condensation complex Condensin, subunit D2	GO:0000278;GO:0051301;GO:0042393;GO:0005634;GO:0030261;GO:0000799;GO:0051304;GO:0000779;GO:0007049;GO:0003682;GO:0007076;GO:0010032	biological_process;biological_process;molecular_function;cellular_component;biological_process;cellular_component;biological_process;cellular_component;biological_process;molecular_function;biological_process;biological_process	mitotic cell cycle;cell division;histone binding;nucleus;chromosome condensation;nuclear condensin complex;chromosome separation;condensed chromosome, centromeric region;cell cycle;chromatin binding;mitotic chromosome condensation;meiotic chromosome condensation	K06677	ko04111	Cell cycle - yeast
Pda_00015895	0.0866476	0.0728672	0.0213947	0.030285	1.95739	1.64087	-4.2116	1.01483	9.69037	0.0199762	0.23181	-	U5GBJ4	Uncharacterized protein	XP_006381005.1	hypothetical protein POPTR_0006s04720g	18099832	LOC18099832	kinesin-like protein KIN-14L	-	PF00225	Kinesin motor domain	IPR027640;IPR036961;IPR027417;IPR001752	Kinesin-like protein;Kinesin motor domain superfamily;P-loop containing nucleoside triphosphate hydrolase;Kinesin motor domain	KOG0239;COG5059	Kinesin (KAR3 subfamily);Kinesin-like protein	GO:0007018;GO:0005524;GO:0003777;GO:0003774;GO:0008017;GO:0000166;GO:0016887;GO:0005871	biological_process;molecular_function;molecular_function;molecular_function;molecular_function;molecular_function;molecular_function;cellular_component	microtubule-based movement;ATP binding;microtubule motor activity;motor activity;microtubule binding;nucleotide binding;ATPase activity;kinesin complex	-	-	-
Pda_00015974	0.320591	0.351136	0.129533	0.481973	5.3443	3.93598	-3.51967	2.69644	15.2923	0.00743715	0.215566	-	B9H942	Kinesin motor family protein	XP_002308893.2	kinesin motor family protein	7496086	LOC7496086	kinesin-like protein KIN-7O	-	PF00225	Kinesin motor domain	IPR001752;IPR027640;IPR019821;IPR036961;IPR027417	Kinesin motor domain;Kinesin-like protein;Kinesin motor domain, conserved site;Kinesin motor domain superfamily;P-loop containing nucleoside triphosphate hydrolase	KOG0242;COG5059	Kinesin-like protein;Kinesin-like protein	GO:0007018;GO:0005524;GO:0003777;GO:0003774;GO:0008017;GO:0000166;GO:0016887;GO:0005871	biological_process;molecular_function;molecular_function;molecular_function;molecular_function;molecular_function;molecular_function;cellular_component	microtubule-based movement;ATP binding;microtubule motor activity;motor activity;microtubule binding;nucleotide binding;ATPase activity;kinesin complex	-	-	-
Pda_00015915	0.135256	0.226678	0.0601146	0.212736	1.37497	0.706943	-2.35894	0.0733855	8.87816	0.0237809	0.241753	-	B9H9I4	Uncharacterized protein	XP_002308012.1	hypothetical protein POPTR_0006s04530g	7473596	LOC7473596	uncharacterized LOC7473596	-	-	-	-	-	ENOG4111893;ENOG410JIP0	-;-	-	-	-	-	-	-
Pda_00015950	0.196066	0.529982	0.423603	0.438584	2.21459	1.35316	-1.74144	0.310856	7.13067	0.0359623	0.270062	-	B9H966	Ankyrin repeat family protein	XP_002308905.1	ankyrin repeat family protein	7473578	LOC7473578	regulatory protein NPR5	-	PF11900;PF00651;PF12796	omain of unknown function (DUF3420);BTB/POZ domain;Ankyrin repeats (3 copies)	IPR036770;IPR024228;IPR011333;IPR020683;IPR002110;IPR000210	Ankyrin repeat-containing domain superfamily;Regulatory protein NPR, central domain;SKP1/BTB/POZ domain superfamily;Ankyrin repeat-containing domain;Ankyrin repeat;BTB/POZ domain	COG0666;KOG0504	FOG: Ankyrin repeat;FOG: Ankyrin repeat	GO:0019005;GO:0005634;GO:0005737;GO:0043161;GO:0031625;GO:0009864;GO:0030162	cellular_component;cellular_component;cellular_component;biological_process;molecular_function;biological_process;biological_process	SCF ubiquitin ligase complex;nucleus;cytoplasm;proteasome-mediated ubiquitin-dependent protein catabolic process;ubiquitin protein ligase binding;induced systemic resistance, jasmonic acid mediated signaling pathway;regulation of proteolysis	K14508	ko04075	Plant hormone signal transduction
Pda_00036556	6.26041	5.32287	2.62434	8.5755	16.7737	20.5855	-1.61838	3.45565	13.5874	0.00972514	0.215566	-	A9P9B3	Polygalacturonase inhibitor-like family protein	XP_002303879.1	polygalacturonase inhibitor-like family protein	7493257	LOC7493257	DNA damage-repair/toleration protein DRT100	-	PF13855;PF08263	Leucine rich repeat;Leucine rich repeat N-terminal domain	IPR032675;IPR013210;IPR001611	Leucine-rich repeat domain superfamily;Leucine-rich repeat-containing N-terminal, plant-type;Leucine-rich repeat	KOG0619;COG4886	FOG: Leucine rich repeat;Leucine-rich repeat (LRR) protein	-	-	-	-	-	-
Pda_00036566	4.10975	2.91056	4.63493	4.14987	39.7672	32.3607	-2.63814	4.45218	11.9327	0.0129329	0.218347	-	U7DXA9	Uncharacterized protein	XP_006388741.1;XP_006388740.1	-;hypothetical protein POPTR_0108s00240g	18110422	LOC18110422	putative UPF0481 protein At3g02645	-	PF03140	Plant protein of unknown function	IPR004158	Protein of unknown function DUF247, plant	-	-	GO:0016021;GO:0016020	cellular_component;cellular_component	integral component of membrane;membrane	-	-	-
Pda_00036563	8.20105	4.10214	2.0439	5.54533	171.587	114.375	-4.2444	4.34359	11.9725	0.0128403	0.218021	-	J3MBH6	Uncharacterized protein	-	-	-	-	-	-	PF00125	Core histone H2A/H2B/H3/H4	IPR000164;IPR007125;IPR009072	Histone H3/CENP-A;Histone H2A/H2B/H3;Histone-fold	KOG1745;COG2036	Histones H3 and H4;Histones H3 and H4	GO:0005694;GO:0000786;GO:0005634;GO:0003677;GO:0046982	cellular_component;cellular_component;cellular_component;molecular_function;molecular_function	chromosome;nucleosome;nucleus;DNA binding;protein heterodimerization activity	-	-	-
Pda_00036560	2.95675	2.33389	1.03681	4.97939	12.4691	9.65717	-2.02249	2.9472	16.6621	0.00609124	0.213879	-	B9GW79	Uncharacterized protein	XP_002304759.1	hypothetical protein POPTR_0003s22270g	7478334	LOC7478334	uncharacterized LOC7478334	-	-	-	-	-	ENOG410IG6C;ENOG410Z75W	-;-	-	-	-	-	-	-
Pda_00038195	0.312657	0.513669	0.392517	0.43939	4.39881	2.96505	-2.60938	2.51002	11.5375	0.0139015	0.220719	-	U5FM65	Uncharacterized protein	XP_006374313.1	hypothetical protein POPTR_0015s05970g	18105661	LOC18105661	protein timeless homolog	-	PF05029;PF04821	Timeless protein C terminal region;Timeless protein	IPR007725;IPR006906	Timeless C-terminal;Timeless protein	ENOG410XQM6;KOG1974	-;DNA topoisomerase I-interacting protein	-	-	-	-	-	-
Pda_00020591	0	0	0	0	3.6855	3.01352	-10.5268	0.832595	10.926	0.027874	0.253097	-	B9GKV0	Ovule development family protein	XP_002299592.2	ovule development family protein	7478106	LOC7478106	AP2-like ethylene-responsive transcription factor AIL1	-	PF00847	AP2 domain	IPR016177;IPR036955;IPR031112;IPR001471	DNA-binding domain superfamily;AP2/ERF domain superfamily;AP2-like ethylene-responsive transcription factor;AP2/ERF domain	ENOG410YEPX;ENOG410II4V	-;-	GO:0006351;GO:0007275;GO:0005634;GO:0003677;GO:0006355;GO:0003700	biological_process;biological_process;cellular_component;molecular_function;biological_process;molecular_function	transcription, DNA-templated;multicellular organism development;nucleus;DNA binding;regulation of transcription, DNA-templated;DNA binding transcription factor activity	-	-	-
Pda_00017941	4.19095	6.57302	2.96798	8.11285	39.0609	23.5828	-2.29493	2.24318	14.5544	0.00832861	0.215566	-	A9PCJ9	Uncharacterized protein	XP_002320677.1	hypothetical protein POPTR_0014s01410g	7497315	LOC7497315	uncharacterized LOC7497315	-	-	-	-	-	ENOG410Z7FJ;ENOG410J2T0	-;-	-	-	-	-	-	-
Pda_00017920	1.07077	0.821628	0.930692	1.55376	2.76448	2.90424	-1.29202	1.60698	20.8044	0.00335543	0.201113	-	B9IBM4	Uncharacterized protein	XP_002320668.1	hypothetical protein POPTR_0014s00780g	7464777	LOC7464777	growth-regulating factor 1	-	PF08880;PF08879	QLQ;WRC	IPR014977;IPR031137;IPR014978	WRC domain;Growth-regulating factor;Glutamine-Leucine-Glutamine, QLQ	ENOG4111S3M;ENOG410IG0W	-;-	GO:0006351;GO:0005524;GO:0032502;GO:0005634;GO:0006355	biological_process;molecular_function;biological_process;cellular_component;biological_process	transcription, DNA-templated;ATP binding;developmental process;nucleus;regulation of transcription, DNA-templated	-	-	-
Pda_00017966	0.756323	0.913036	0.489534	0.951659	2.86327	1.79103	-1.30874	1.46861	8.53813	0.0256615	0.246221	-	B9IBR3	NO POLLEN GERMINATION RELATED 1 family protein	XP_002320688.1	NO POLLEN GERMINATION RELATED 1 family protein	7488867	LOC7488867	protein NPGR1	-	-	-	IPR019734;IPR011990;IPR013026	Tetratricopeptide repeat;Tetratricopeptide-like helical domain superfamily;Tetratricopeptide repeat-containing domain	KOG4162;ENOG410XQ09	Predicted calmodulin-binding protein;-	-	-	-	-	-	-
Pda_00017938	0.277345	0.209215	0.0573329	0.235355	7.04601	5.34499	-4.43159	2.37773	12.667	0.0113584	0.215824	-	A0A1X9IWA3	Kinesin-like protein	-	-	-	-	-	-	-	-	IPR001752;IPR027640;IPR019821;IPR036961;IPR027417	Kinesin motor domain;Kinesin-like protein;Kinesin motor domain, conserved site;Kinesin motor domain superfamily;P-loop containing nucleoside triphosphate hydrolase	-	-	GO:0007018;GO:0005524;GO:0003777;GO:0003774;GO:0008017;GO:0005874;GO:0000166	biological_process;molecular_function;molecular_function;molecular_function;molecular_function;cellular_component;molecular_function	microtubule-based movement;ATP binding;microtubule motor activity;motor activity;microtubule binding;microtubule;nucleotide binding	-	-	-
Pda_00017930	0.464012	0.464542	0.143215	0.605476	4.172	3.59295	-2.87435	1.49951	12.6598	0.0113726	0.215824	-	A0A1P8SN45	GRF1/2d	-	-	-	-	-	-	-	-	IPR014977;IPR031137;IPR014978	WRC domain;Growth-regulating factor;Glutamine-Leucine-Glutamine, QLQ	-	-	GO:0006351;GO:0005524;GO:0032502;GO:0005634;GO:0006355	biological_process;molecular_function;biological_process;cellular_component;biological_process	transcription, DNA-templated;ATP binding;developmental process;nucleus;regulation of transcription, DNA-templated	-	-	-
Pda_00034221	0.428588	0.270319	0	0.17976	15.1732	6.49303	-4.82215	0.691493	9.0867	0.0227177	0.239758	-	U5GCI5	Heavy-metal-associated domain-containing family protein	XP_006383348.1	heavy-metal-associated domain-containing family protein	18099404	LOC18099404	heavy metal-associated isoprenylated plant protein 21	-	PF00403	Heavy-metal-associated domain	IPR036163;IPR006121	Heavy metal-associated domain superfamily;Heavy metal-associated domain, HMA	COG2608;KOG1603	Copper chaperone;Copper chaperone	GO:0046916;GO:0055073;GO:0005737;GO:0046914;GO:0046872;GO:0030001;GO:0071585	biological_process;biological_process;cellular_component;molecular_function;molecular_function;biological_process;biological_process	cellular transition metal ion homeostasis;cadmium ion homeostasis;cytoplasm;transition metal ion binding;metal ion binding;metal ion transport;detoxification of cadmium ion	-	-	-
Pda_00017149	5.90234	5.25842	1.08075	9.74933	14.0368	13.865	-1.54798	3.55823	6.5656	0.0416614	0.281591	-	U7E1P8	Protein DETOXIFICATION	XP_006389635.1	hypothetical protein POPTR_0021s00850g	18111260	LOC18111260	protein DETOXIFICATION 40	-	PF01554	MatE	IPR002528	Multi antimicrobial extrusion protein	KOG1347;COG0534	Uncharacterized membrane protein, predicted efflux pump;Na+-driven multidrug efflux pump	GO:0055085;GO:0015297;GO:0015238;GO:0006855;GO:0016021;GO:0016020	biological_process;molecular_function;molecular_function;biological_process;cellular_component;cellular_component	transmembrane transport;antiporter activity;drug transmembrane transporter activity;drug transmembrane transport;integral component of membrane;membrane	-	-	-
Pda_00017123	1.05223	1.03105	1.16916	2.15149	2.24509	2.44099	-1.02128	-0.265116	11.4774	0.0135446	0.220299	-	U7E317	Autophagy-related protein	XP_006389611.1;XP_006389612.1	hypothetical protein POPTR_0021s00620g;-	18111239	LOC18111239	autophagy-related protein 8B	-	PF02991	Autophagy protein Atg8 ubiquitin like	IPR029071;IPR004241	Ubiquitin-like domain superfamily;Autophagy protein Atg8 ubiquitin-like	ENOG4111JAT;KOG1654	-;Microtubule-associated anchor protein involved in autophagy and membrane trafficking	GO:0006995;GO:0006914	biological_process;biological_process	cellular response to nitrogen starvation;autophagy	K08341;K08341;K08341;K08341;K08341	ko04140;ko04212;ko04068;ko04139;ko04727	Regulation of autophagy;Longevity regulating pathway - worm;FoxO signaling pathway;Regulation of mitophagy - yeast;GABAergic synapse
Pda_00017122	4.01969	2.83835	2.46106	3.09665	10.8287	8.20253	-1.17122	1.01061	5.90795	0.049819	0.298691	-	U7E1M9	Uncharacterized protein	XP_006389610.1	hypothetical protein POPTR_0021s00610g	-	-	-	-	-	-	-	-	ENOG410ZHEC;ENOG410J55X	-;-	-	-	-	-	-	-
Pda_00035651	0.264161	0.0892563	0.0550341	0.186967	1.6032	1.07554	-2.68105	-0.915047	7.77819	0.0304491	0.257903	-	B9GXN4	Uncharacterized protein	XP_002304223.2	hypothetical protein POPTR_0003s04620g	7461937	LOC7461937	protein IQ-DOMAIN 14	-	PF13178;PF00612	Protein of unknown function (DUF4005);IQ calmodulin-binding motif	IPR000048;IPR025064;IPR027417	IQ motif, EF-hand binding site;Domain of unknown function DUF4005;P-loop containing nucleoside triphosphate hydrolase	ENOG410II9B;ENOG410YC0Z	-;-	-	-	-	-	-	-
Pda_00014373	4.39161	5.44875	1.64921	4.8006	40.4977	23.6069	-2.50428	5.33745	9.51059	0.0207442	0.233278	-	A0A0E3Z6L0	PXY	-	-	-	-	-	-	PF00560;PF00069	Leucine Rich Repeat;Protein kinase domain	IPR017441;IPR000719;IPR011009;IPR003591;IPR032675;IPR008271;IPR001611	Protein kinase, ATP binding site;Protein kinase domain;Protein kinase-like domain superfamily;Leucine-rich repeat, typical subtype;Leucine-rich repeat domain superfamily;Serine/threonine-protein kinase, active site;Leucine-rich repeat	-	-	GO:0005524;GO:0006468;GO:0016021;GO:0016020;GO:0004672	molecular_function;biological_process;cellular_component;cellular_component;molecular_function	ATP binding;protein phosphorylation;integral component of membrane;membrane;protein kinase activity	-	-	-
Pda_00014383	2.41492	2.1614	1.33666	1.59809	11.7046	8.82118	-1.82368	4.01328	7.1401	0.0358764	0.269904	-	B9H079	Structural maintenance of chromosomes protein	XP_002304405.2;XP_006385720.1	-;TITAN3 family protein	7479194	LOC7479194	structural maintenance of chromosomes protein 2-1	-	PF02463;PF06470	RecF/RecN/SMC N terminal domain;SMC proteins Flexible Hinge Domain	IPR010935;IPR027120;IPR024704;IPR003395;IPR036277;IPR027417	SMCs flexible hinge;Smc2, ATP-binding cassette domain;Structural maintenance of chromosomes protein;RecF/RecN/SMC, N-terminal;SMCs flexible hinge superfamily;P-loop containing nucleoside triphosphate hydrolase	COG1196;KOG0933	Chromosome segregation ATPases;Structural maintenance of chromosome protein 2 (chromosome condensation complex Condensin, subunit E)	GO:0005634;GO:0005694;GO:0005524;GO:0051276	cellular_component;cellular_component;molecular_function;biological_process	nucleus;chromosome;ATP binding;chromosome organization	K06674	ko04111	Cell cycle - yeast
Pda_00014339	0.813782	1.02181	0.320849	0.792741	3.82364	2.98274	-1.73173	-0.0258537	6.18497	0.0460387	0.29201	-	B9H041	DNA primase	XP_002303474.2	hypothetical protein POPTR_0003s10380g	7465480	LOC7465480	DNA primase small subunit	-	PF01896	NA primase small subunit	IPR002755;IPR014052	DNA primase, small subunit;DNA primase, small subunit, eukaryotic/archaeal	KOG2851;COG1467	Eukaryotic-type DNA primase, catalytic (small) subunit;Eukaryotic-type DNA primase, catalytic (small) subunit	GO:0005658;GO:0003899;GO:0003896;GO:0006260;GO:0006269;GO:0016740;GO:0003697	cellular_component;molecular_function;molecular_function;biological_process;biological_process;molecular_function;molecular_function	alpha DNA polymerase:primase complex;DNA-directed 5'-3' RNA polymerase activity;DNA primase activity;DNA replication;DNA replication, synthesis of RNA primer;transferase activity;single-stranded DNA binding	K02684;K02684;K02684	ko03030;ko00240;ko00230	DNA replication;Pyrimidine metabolism;Purine metabolism
Pda_00014336	0.301532	0.402739	0.118249	0.424045	3.28325	2.74089	-2.87542	0.0923512	11.5856	0.0137786	0.220299	-	B9GZY2	Uncharacterized protein	XP_002304391.2	hypothetical protein POPTR_0003s10360g	7491916	LOC7491916	trihelix transcription factor GT-3b	-	PF13837	Myb/SANT-like DNA-binding domain	IPR017877	Myb-like domain	ENOG410YYXY;KOG4282	-;Transcription factor GT-2 and related proteins, contains trihelix DNA-binding/SANT domain	GO:0005634;GO:0000981;GO:0006357	cellular_component;molecular_function;biological_process	nucleus;RNA polymerase II transcription factor activity, sequence-specific DNA binding;regulation of transcription by RNA polymerase II	-	-	-
Pda_00014290	3.28767	5.31397	1.19282	8.92784	24.1777	15.9842	-2.25676	3.18301	13.7766	0.00942865	0.215566	-	B9GZU4	Pinoresinol-lariciresinol reductase family protein	XP_002304366.1	pinoresinol-lariciresinol reductase family protein	7465466	LOC7465466	isoflavone reductase homolog	-	PF13460;PF01073;PF01370;PF05368	NAD(P)H-binding;3-beta hydroxysteroid dehydrogenase/isomerase family;NAD dependent epimerase/dehydratase family;NmrA-like family	IPR008030;IPR036291	NmrA-like domain;NAD(P)-binding domain superfamily	ENOG410IMJ7;ENOG4111CCH	-;-	-	-	-	-	-	-
Pda_00039649	0.424736	0.969504	0.380168	1.2767	2.63143	2.03765	-1.68585	0.781419	13.0176	0.0104287	0.215824	-	B9MYG5	Mannose/glucose-specific lectin family protein	XP_006372325.1	Mannose/glucose-specific lectin family protein	18106407	LOC18106407	mannose/glucose-specific lectin	-	PF01419	Jacalin-like lectin domain	IPR036404;IPR001229;IPR033734	Jacalin-like lectin domain superfamily;Jacalin-like lectin domain;Jacalin-like lectin domain, plant	ENOG4111KSN;ENOG410IJZZ	-;-	GO:0030246	molecular_function	carbohydrate binding	-	-	-
Pda_00033171	0.434072	0.268191	1.20577	1.01433	4.89245	2.5365	-2.08912	-0.184551	7.28623	0.0345674	0.267965	-	U5FM83	Uncharacterized protein	XP_006374466.1	hypothetical protein POPTR_0015s07360g	18105792	LOC18105792	uncharacterized LOC18105792	-	-	-	-	-	ENOG41117CY;ENOG410J736	-;-	GO:0016021;GO:0016020	cellular_component;cellular_component	integral component of membrane;membrane	-	-	-
Pda_00024034	0.776117	0.691076	1.29354	1.20635	2.77075	2.48994	-1.17166	0.104075	7.37866	0.0329864	0.263515	-	A0A1I9W0B2	ENTH/ANTH/VHS superfamily protein	-	-	-	-	-	-	-	-	IPR008942;IPR011417;IPR013809	ENTH/VHS;AP180 N-terminal homology (ANTH) domain;ENTH domain	-	-	GO:0005543	molecular_function	phospholipid binding	-	-	-
Pda_00024027	1.54418	1.95217	1.76856	2.36148	7.10083	5.61456	-1.45501	1.16194	13.0539	0.0103206	0.215824	-	B9H6Z9	Uncharacterized protein	XP_002306561.1	hypothetical protein POPTR_0005s17390g	7486577	LOC7486577	homeobox-leucine zipper protein ATHB-6	-	PF02183;PF00046	Homeobox associated leucine zipper;Homeobox domain	IPR009057;IPR017970;IPR003106;IPR001356	Homeobox-like domain superfamily;Homeobox, conserved site;Leucine zipper, homeobox-associated;Homeobox domain	-	-	GO:0005634;GO:0003677;GO:0006355;GO:0003700;GO:0043565	cellular_component;molecular_function;biological_process;molecular_function;molecular_function	nucleus;DNA binding;regulation of transcription, DNA-templated;DNA binding transcription factor activity;sequence-specific DNA binding	-	-	-
Pda_00012986	0.469467	0.270722	0.260818	0.452882	3.95327	2.85679	-2.76988	1.44295	12.7659	0.0111662	0.215824	-	B9IDA2	Kinesin motor family protein	XP_002321925.2	kinesin motor family protein	7454519	LOC7454519	kinesin-like protein KIN-10C	-	PF00225;PF12836	Kinesin motor domain;Helix-hairpin-helix motif	IPR001752;IPR027640;IPR036961;IPR027417;IPR010994	Kinesin motor domain;Kinesin-like protein;Kinesin motor domain superfamily;P-loop containing nucleoside triphosphate hydrolase;RuvA domain 2-like	KOG0239;COG5059	Kinesin (KAR3 subfamily);Kinesin-like protein	GO:0007018;GO:0005524;GO:0003777;GO:0003774;GO:0008017;GO:0000166;GO:0016887;GO:0005871	biological_process;molecular_function;molecular_function;molecular_function;molecular_function;molecular_function;molecular_function;cellular_component	microtubule-based movement;ATP binding;microtubule motor activity;motor activity;microtubule binding;nucleotide binding;ATPase activity;kinesin complex	-	-	-
Pda_00012947	0.759066	2.09741	1.52283	3.05105	16.0758	8.12966	-2.58226	2.94728	15.5226	0.00718501	0.215566	-	B9HFW5	Cytochrome P450 family protein	XP_002310014.1	cytochrome P450 family protein	7456948	LOC7456948	cytochrome P450 CYP736A12	-	PF00067	Cytochrome P450	IPR017972;IPR036396;IPR001128;IPR002401	Cytochrome P450, conserved site;Cytochrome P450 superfamily;Cytochrome P450;Cytochrome P450, E-class, group I	COG2124;KOG0156	Cytochrome P450;Cytochrome P450 CYP2 subfamily	GO:0055114;GO:0005506;GO:0016705;GO:0004497;GO:0016709;GO:0044550;GO:0046872;GO:0020037;GO:0016020;GO:0016491	biological_process;molecular_function;molecular_function;molecular_function;molecular_function;biological_process;molecular_function;molecular_function;cellular_component;molecular_function	oxidation-reduction process;iron ion binding;oxidoreductase activity, acting on paired donors, with incorporation or reduction of molecular oxygen;monooxygenase activity;oxidoreductase activity, acting on paired donors, with incorporation or reduction of molecular oxygen, NAD(P)H as one donor, and incorporation of one atom of oxygen;secondary metabolite biosynthetic process;metal ion binding;heme…	-	-	-
Pda_00012943	0.848518	2.42741	2.43558	0.200187	0.831458	0.830212	1.67126	0.22484	6.73192	0.0397046	0.277037	-	B9HFW7	Uncharacterized protein	XP_002310016.2	hypothetical protein POPTR_0007s06370g	112328204;7456950	LOC112328204;LOC7456950	cytochrome P450 CYP736A12-like;cytochrome P450 CYP736A12	-;-	PF00067	Cytochrome P450	IPR017972;IPR036396;IPR001128;IPR002401	Cytochrome P450, conserved site;Cytochrome P450 superfamily;Cytochrome P450;Cytochrome P450, E-class, group I	COG2124;KOG0156	Cytochrome P450;Cytochrome P450 CYP2 subfamily	GO:0055114;GO:0005506;GO:0016705;GO:0004497;GO:0016709;GO:0044550;GO:0046872;GO:0020037;GO:0016020;GO:0016491	biological_process;molecular_function;molecular_function;molecular_function;molecular_function;biological_process;molecular_function;molecular_function;cellular_component;molecular_function	oxidation-reduction process;iron ion binding;oxidoreductase activity, acting on paired donors, with incorporation or reduction of molecular oxygen;monooxygenase activity;oxidoreductase activity, acting on paired donors, with incorporation or reduction of molecular oxygen, NAD(P)H as one donor, and incorporation of one atom of oxygen;secondary metabolite biosynthetic process;metal ion binding;heme…	-	-	-
Pda_00012965	0.862796	0.456518	0.122384	0.947039	3.84369	4.58883	-2.6003	1.60607	9.51833	0.0207103	0.233278	-	B9I491	Stress-responsive family protein	XP_002318815.2	stress-responsive family protein	7484381	LOC7484381	low-temperature-induced 65 kDa protein	-	PF07918	CAP160 repeat	IPR037491;IPR012418	Low-temperature-induced 78kDa/65kDa;CAP160	ENOG410IXAP;ENOG410ZG4Y	-;-	GO:0006950;GO:0009737	biological_process;biological_process	response to stress;response to abscisic acid	-	-	-
Pda_00019950	1.10954	1.00407	0.419878	0.971199	21.0859	16.2429	-3.82893	4.6923	12.6032	0.0114847	0.215824	-	U5GH62	Uncharacterized protein	XP_006383809.1	hypothetical protein POPTR_0005s28380g	18099721	LOC18099721	kinesin-like protein KIN-4C	-	PF00225	Kinesin motor domain	IPR001752;IPR027640;IPR019821;IPR036961;IPR027417	Kinesin motor domain;Kinesin-like protein;Kinesin motor domain, conserved site;Kinesin motor domain superfamily;P-loop containing nucleoside triphosphate hydrolase	KOG0244;COG5059	Kinesin-like protein;Kinesin-like protein	GO:0007018;GO:0005524;GO:0003777;GO:0003774;GO:0008017;GO:0000166;GO:0008574;GO:0005871	biological_process;molecular_function;molecular_function;molecular_function;molecular_function;molecular_function;molecular_function;cellular_component	microtubule-based movement;ATP binding;microtubule motor activity;motor activity;microtubule binding;nucleotide binding;ATP-dependent microtubule motor activity, plus-end-directed;kinesin complex	-	-	-
Pda_00002778	0.510532	0.507248	0.513604	0.486131	1.50735	1.71413	-1.2062	0.992175	7.06857	0.0362361	0.270875	-	B9HUE1	Uncharacterized protein	XP_002315299.2	hypothetical protein POPTR_0010s22800g	7468411	LOC7468411	serine/threonine-protein kinase-like protein CCR2	-	PF07714	Protein tyrosine kinase	IPR001245;IPR009091;IPR000719;IPR017441;IPR011009;IPR001368;IPR008271	Serine-threonine/tyrosine-protein kinase, catalytic domain;Regulator of chromosome condensation 1/beta-lactamase-inhibitor protein II;Protein kinase domain;Protein kinase, ATP binding site;Protein kinase-like domain superfamily;TNFR/NGFR cysteine-rich region;Serine/threonine-protein kinase, active site	COG0515;ENOG410JAJR	Serine/threonine protein kinase;-	GO:0006468;GO:0004672;GO:0005524;GO:0042803	biological_process;molecular_function;molecular_function;molecular_function	protein phosphorylation;protein kinase activity;ATP binding;protein homodimerization activity	-	-	-
Pda_00002908	0.396636	0.507856	0.185562	0.394007	1.82123	1.37574	-1.63862	0.240363	6.35607	0.0440163	0.286594	-	A0A1X9J2N1	Pyruvate kinase	-	-	-	-	-	-	-	-	IPR011037;IPR015793;IPR015813;IPR001697;IPR015795;IPR036918;IPR015806	Pyruvate kinase-like, insert domain superfamily;Pyruvate kinase, barrel;Pyruvate/Phosphoenolpyruvate kinase-like domain superfamily;Pyruvate kinase;Pyruvate kinase, C-terminal;Pyruvate kinase, C-terminal domain superfamily;Pyruvate kinase, insert domain superfamily	-	-	GO:0004743;GO:0016301;GO:0030955;GO:0000287;GO:0016310;GO:0003824;GO:0016740;GO:0006096	molecular_function;molecular_function;molecular_function;molecular_function;biological_process;molecular_function;molecular_function;biological_process	pyruvate kinase activity;kinase activity;potassium ion binding;magnesium ion binding;phosphorylation;catalytic activity;transferase activity;glycolytic process	-	-	-
Pda_00002928	0.747425	2.04992	1.38751	1.85799	4.81274	4.43268	-1.3545	2.12324	8.17447	0.0278991	0.253097	-	B9HL34	Uncharacterized protein	XP_002311966.2	hypothetical protein POPTR_0008s02580g	7479828	LOC7479828	trihelix transcription factor PTL	-	PF13837	Myb/SANT-like DNA-binding domain	IPR017877;IPR001005	Myb-like domain;SANT/Myb domain	ENOG410IN2H;ENOG410YADI	-;-	-	-	-	-	-	-
Pda_00002700	0	0	0.0559848	0	0.85622	0.671736	-4.63354	-1.26438	6.49694	0.0424344	0.283639	-	A0A1I9W0C9	3-ketoacyl-CoA synthase	-	-	-	-	-	-	-	-	IPR012392;IPR013601;IPR013747;IPR016039	Very-long-chain 3-ketoacyl-CoA synthase;FAE1/Type III polyketide synthase-like protein;3-Oxoacyl-[acyl-carrier-protein (ACP)] synthase III, C-terminal;Thiolase-like	-	-	GO:0016740;GO:0016746;GO:0006633;GO:0016020;GO:0003824;GO:0016747;GO:0008152	molecular_function;molecular_function;biological_process;cellular_component;molecular_function;molecular_function;biological_process	transferase activity;transferase activity, transferring acyl groups;fatty acid biosynthetic process;membrane;catalytic activity;transferase activity, transferring acyl groups other than amino-acyl groups;metabolic process	-	-	-
Pda_00002739	0.0460096	0.0497471	0	0	1.30309	1.48701	-4.65881	-1.01763	7.77625	0.0306584	0.258222	-	A9P7Z9	RNA recognition motif-containing family protein	XP_002315274.1	RNA recognition motif-containing family protein	7489623	LOC7489623	probable RNA-binding protein ARP1	-	PF00076	RNA recognition motif. (a.k.a. RRM, RBD, or RNP domain)	IPR012677;IPR035979;IPR000504	Nucleotide-binding alpha-beta plait domain superfamily;RNA-binding domain superfamily;RNA recognition motif domain	ENOG4111PGT;KOG0149	-;Predicted RNA-binding protein SEB4 (RRM superfamily)	GO:0003676;GO:0003723	molecular_function;molecular_function	nucleic acid binding;RNA binding	-	-	-
Pda_00040393	1.77267	2.37751	2.44323	1.92579	11.4051	8.2915	-1.64909	2.90938	7.88398	0.0298773	0.257261	-	B9N303	Uncharacterized protein	XP_006381801.1	hypothetical protein POPTR_0006s18330g	18100496	LOC18100496	AP2-like ethylene-responsive transcription factor AIL5	-	PF00847	AP2 domain	IPR016177;IPR036955;IPR031112;IPR001471	DNA-binding domain superfamily;AP2/ERF domain superfamily;AP2-like ethylene-responsive transcription factor;AP2/ERF domain	ENOG410IIG4;ENOG410Y90A	-;-	GO:0006351;GO:0007275;GO:0005634;GO:0003677;GO:0006355;GO:0003700	biological_process;biological_process;cellular_component;molecular_function;biological_process;molecular_function	transcription, DNA-templated;multicellular organism development;nucleus;DNA binding;regulation of transcription, DNA-templated;DNA binding transcription factor activity	-	-	-
Pda_00040948	1.64484	1.49103	1.25534	1.79788	3.79389	4.26645	-1.09948	2.16305	10.8571	0.0155445	0.223142	-	U5FGE9	Uncharacterized protein	XP_006372376.1	hypothetical protein POPTR_0017s01030g	-	-	-	-	PF03514	RAS domain family	IPR005202	Transcription factor GRAS	-	-	GO:0006351;GO:0009863;GO:0010187;GO:0005634;GO:2000033;GO:0043565;GO:0009938;GO:0006355;GO:0009723;GO:0042538;GO:0009737;GO:0003700;GO:2000377;GO:0009867	biological_process;biological_process;biological_process;cellular_component;biological_process;molecular_function;biological_process;biological_process;biological_process;biological_process;biological_process;molecular_function;biological_process;biological_process	transcription, DNA-templated;salicylic acid mediated signaling pathway;negative regulation of seed germination;nucleus;regulation of seed dormancy process;sequence-specific DNA binding;negative regulation of gibberellic acid mediated signaling pathway;regulation of transcription, DNA-templated;response to ethylene;hyperosmotic salinity response;response to abscisic acid;DNA binding transcription …	K14494	ko04075	Plant hormone signal transduction
Pda_00026013	0.607276	0.343937	0.267761	0.994565	1.46253	1.84002	-1.74046	0.594907	16.8477	0.00563415	0.213879	-	B9GI76	Uncharacterized protein	XP_002298550.2	hypothetical protein POPTR_0001s35490g	7467645	LOC7467645	SUPPRESSOR OF GAMMA RESPONSE 1	-	PF02365	No apical meristem (NAM) protein	IPR036093;IPR003441	NAC domain superfamily;NAC domain	-	-	GO:0005634;GO:0006355;GO:0003677;GO:0006351	cellular_component;biological_process;molecular_function;biological_process	nucleus;regulation of transcription, DNA-templated;DNA binding;transcription, DNA-templated	-	-	-
Pda_00025997	0.0625024	0.0675798	0	0.05243	1.09057	1.10472	-3.9578	-0.742986	8.91511	0.0235877	0.241594	-	B9GI58	Transducin family protein	XP_002300052.2	transducin family protein	7496841	LOC7496841	denticleless protein homolog	-	PF00400	WD domain, G-beta repeat	IPR019775;IPR001680;IPR036322;IPR020472;IPR015943;IPR017986	WD40 repeat, conserved site;WD40 repeat;WD40-repeat-containing domain superfamily;G-protein beta WD-40 repeat;WD40/YVTN repeat-like-containing domain superfamily;WD40-repeat-containing domain	ENOG410XRWK;KOG0321	-;WD40 repeat-containing protein L2DTL	-	-	-	-	-	-
Pda_00024959	180.244	176.379	162.43	279.596	707.308	483.891	-1.44197	8.0454	20.6687	0.0036258	0.206499	-	A9P9P9	Uncharacterized protein	-	-	-	-	-	-	-	-	-	-	-	-	-	-	-	-	-	-
Pda_00024966	0.745591	1.10847	0.966517	1.9154	5.42059	5.50659	-2.12092	0.3995	21.2587	0.00317781	0.201113	-	B9H2R8	ERF domain protein 12	XP_002305780.1	ERF domain protein 12	7456780	LOC7456780	ethylene-responsive transcription factor 12	-	PF00847	AP2 domain	IPR016177;IPR017392;IPR036955;IPR001471	DNA-binding domain superfamily;AP2/ERF transcription factor ERF/PTI6;AP2/ERF domain superfamily;AP2/ERF domain	ENOG41123N5;ENOG410IZFN	-;-	GO:0006351;GO:0005634;GO:0003677;GO:0006355;GO:0003700	biological_process;cellular_component;molecular_function;biological_process;molecular_function	transcription, DNA-templated;nucleus;DNA binding;regulation of transcription, DNA-templated;DNA binding transcription factor activity	-	-	-
Pda_00024967	3.16683	3.81257	2.72029	5.65643	8.78574	6.89906	-1.0832	3.27863	25.8044	0.00193139	0.184619	-	B9H2R9	Uncharacterized protein	XP_002305781.2	hypothetical protein POPTR_0004s04690g	7477387	LOC7477387	receptor like protein 4	-	PF13855;PF12819	Leucine rich repeat;Carbohydrate-binding protein of the ER	IPR032675;IPR001611;IPR024788	Leucine-rich repeat domain superfamily;Leucine-rich repeat;Malectin-like carbohydrate-binding domain	KOG0619;COG4886	FOG: Leucine rich repeat;Leucine-rich repeat (LRR) protein	GO:0016021;GO:0016020	cellular_component;cellular_component	integral component of membrane;membrane	-	-	-
Pda_00041369	1.87927	2.76486	2.25343	2.30222	8.53729	5.40191	-1.17532	3.44456	7.00839	0.0371026	0.272893	-	V5MYH9	HD-ZIPIII	-	-	-	-	-	-	PF01852;PF00046;PF08670	START domain;Homeobox domain;MEKHLA domain	IPR001356;IPR009057;IPR023393;IPR002913;IPR013978	Homeobox domain;Homeobox-like domain superfamily;START-like domain superfamily;START domain;MEKHLA	-	-	GO:0005634;GO:0008289;GO:0003677	cellular_component;molecular_function;molecular_function	nucleus;lipid binding;DNA binding	-	-	-
Pda_00041368	1.03525	1.99884	1.47895	2.04698	9.87324	5.2653	-1.86107	-0.359584	8.76083	0.0237189	0.241753	-	U5GID8	Uncharacterized protein	XP_006385456.1	hypothetical protein POPTR_0003s04850g	-	-	-	-	-	-	-	-	-	-	-	-	-	-	-	-
Pda_00042137	1.62841	1.69997	0.37435	4.23926	6.47496	5.5295	-2.06	0.901596	12.9979	0.0107319	0.215824	-	B9H756	Phosphoglycerate mutase family protein	XP_002307392.1	phosphoglycerate mutase family protein	7468907	LOC7468907	2,3-bisphosphoglycerate-dependent phosphoglycerate mutase	-	PF00300	Histidine phosphatase superfamily (branch 1)	IPR013078;IPR029033;IPR001345;IPR005952	Histidine phosphatase superfamily, clade-1;Histidine phosphatase superfamily;Phosphoglycerate/bisphosphoglycerate mutase, active site;Phosphoglycerate mutase 1	COG0588;KOG0235	Phosphoglycerate mutase 1;Phosphoglycerate mutase	GO:0016868;GO:0046538;GO:0043456;GO:0005829;GO:0004619;GO:0003824;GO:0008152;GO:0006096;GO:0006094	molecular_function;molecular_function;biological_process;cellular_component;molecular_function;molecular_function;biological_process;biological_process;biological_process	intramolecular transferase activity, phosphotransferases;2,3-bisphosphoglycerate-dependent phosphoglycerate mutase activity;regulation of pentose-phosphate shunt;cytosol;phosphoglycerate mutase activity;catalytic activity;metabolic process;glycolytic process;gluconeogenesis	K01834;K01834;K01834;K01834;K01834;K01834;K01834	ko01230;ko05230;ko00260;ko00010;ko04922;ko00680;ko01200	Biosynthesis of amino acids;Central carbon metabolism in cancer;Glycine, serine and threonine metabolism;Glycolysis / Gluconeogenesis;Glucagon signaling pathway;Methane metabolism;Carbon metabolism
Pda_00039984	0.672026	0.544963	0.311126	0.563727	3.16512	2.46043	-1.9306	0.526787	8.40189	0.0264707	0.248797	-	U5GFB5	Uncharacterized protein	XP_006384401.1	hypothetical protein POPTR_0004s14730g	18097779	LOC18097779	PI-PLC X domain-containing protein At5g67130	-	-	-	IPR017946;IPR000909	PLC-like phosphodiesterase, TIM beta/alpha-barrel domain superfamily;Phosphatidylinositol-specific phospholipase C, X domain	ENOG410IR3E;ENOG4111H2I	-;-	GO:0006629;GO:0008081	biological_process;molecular_function	lipid metabolic process;phosphoric diester hydrolase activity	-	-	-
Pda_00028934	3.21032	2.38638	1.6349	2.69296	9.84322	6.38344	-1.30949	1.03781	6.47617	0.042672	0.284468	-	B9IFN1	Uncharacterized protein	XP_002322879.1	hypothetical protein POPTR_0016s09110g	7467623	LOC7467623	uncharacterized LOC7467623	-	PF04520	Senescence regulator	IPR007608	Senescence regulator S40	ENOG41118WJ;ENOG410JGYH	-;-	-	-	-	-	-	-
Pda_00006284	0.0857877	0.268994	0.0381282	0.334627	1.62702	1.29967	-2.97136	0.148885	11.6023	0.0137363	0.220299	-	B9I058	DWARF IN LIGHT 1 family protein	XP_002316954.1	DWARF IN LIGHT 1 family protein	7454392	LOC7454392	indole-3-acetic acid-amido synthetase GH3.6	-	PF03321	H3 auxin-responsive promoter	IPR004993	GH3 family	ENOG410IHQ2;ENOG410XT6V	-;-	-	-	-	K14487	ko04075	Plant hormone signal transduction
Pda_00006108	1.80117	1.82317	1.68196	1.59127	5.66917	5.92193	-1.24208	1.33269	6.77777	0.0393885	0.276389	-	B9I0N1	Dehydration-responsive family protein	XP_002317647.1	dehydration-responsive family protein	7455011	LOC7455011	probable methyltransferase PMT18	-	PF08241;PF03141	Methyltransferase domain;Putative S-adenosyl-L-methionine-dependent methyltransferase	IPR004159;IPR029063	Putative S-adenosyl-L-methionine-dependent methyltransferase;S-adenosyl-L-methionine-dependent methyltransferase	ENOG410IIY2;ENOG410Y9NV	-;-	GO:0005737;GO:0008757;GO:0008168;GO:0016021;GO:0032259;GO:0016020	cellular_component;molecular_function;molecular_function;cellular_component;biological_process;cellular_component	cytoplasm;S-adenosylmethionine-dependent methyltransferase activity;methyltransferase activity;integral component of membrane;methylation;membrane	-	-	-
Pda_00006107	0.768323	0.858428	0.59759	0.596167	3.67209	3.58899	-1.74206	1.03273	7.1622	0.0356759	0.269869	-	B9I0N1	Dehydration-responsive family protein	XP_002317647.1	dehydration-responsive family protein	7455011	LOC7455011	probable methyltransferase PMT18	-	PF08241;PF03141	Methyltransferase domain;Putative S-adenosyl-L-methionine-dependent methyltransferase	IPR004159;IPR029063	Putative S-adenosyl-L-methionine-dependent methyltransferase;S-adenosyl-L-methionine-dependent methyltransferase	ENOG410IIY2;ENOG410Y9NV	-;-	GO:0005737;GO:0008757;GO:0008168;GO:0016021;GO:0032259;GO:0016020	cellular_component;molecular_function;molecular_function;cellular_component;biological_process;cellular_component	cytoplasm;S-adenosylmethionine-dependent methyltransferase activity;methyltransferase activity;integral component of membrane;methylation;membrane	-	-	-
Pda_00006187	19.198	20.6322	20.8979	38.0054	57.8888	40.6962	-1.11986	5.60796	42.0211	0.000514509	0.13014	-	B9I0F5	Cucumber protein kinase CsPK3	XP_002317601.1	cucumber protein kinase CsPK3	7454443	LOC7454443	serine/threonine-protein kinase WAG1	-	PF00069	Protein kinase domain	IPR008271;IPR000719;IPR011009	Serine/threonine-protein kinase, active site;Protein kinase domain;Protein kinase-like domain superfamily	ENOG410XQ0C;KOG0610	-;Putative serine/threonine protein kinase	GO:0016301;GO:0004674;GO:0005524;GO:0005634;GO:0006468;GO:0005886;GO:0005737;GO:0035556;GO:0016310;GO:0004672	molecular_function;molecular_function;molecular_function;cellular_component;biological_process;cellular_component;cellular_component;biological_process;biological_process;molecular_function	kinase activity;protein serine/threonine kinase activity;ATP binding;nucleus;protein phosphorylation;plasma membrane;cytoplasm;intracellular signal transduction;phosphorylation;protein kinase activity	-	-	-
Pda_00006185	2.45243	2.48621	1.4329	2.26073	17.2849	13.8085	-2.3092	4.54325	10.6264	0.0165334	0.223837	-	B9I0F7	Kinesin motor family protein	XP_002317602.2	kinesin motor family protein	7470959	LOC7470959	kinesin-like protein KIN-14Q	-	PF00225;PF11721	Kinesin motor domain;i-glucose binding within endoplasmic reticulum	IPR001752;IPR027640;IPR019821;IPR021720;IPR036961;IPR027417	Kinesin motor domain;Kinesin-like protein;Kinesin motor domain, conserved site;Malectin;Kinesin motor domain superfamily;P-loop containing nucleoside triphosphate hydrolase	KOG0239;COG5059	Kinesin (KAR3 subfamily);Kinesin-like protein	GO:0007018;GO:0005524;GO:0003777;GO:0003774;GO:0008017;GO:0000166;GO:0016887;GO:0005871	biological_process;molecular_function;molecular_function;molecular_function;molecular_function;molecular_function;molecular_function;cellular_component	microtubule-based movement;ATP binding;microtubule motor activity;motor activity;microtubule binding;nucleotide binding;ATPase activity;kinesin complex	-	-	-
Pda_00006225	11.3999	11.9489	28.1631	6.54259	8.07324	9.59988	1.12722	3.71505	9.22959	0.0220255	0.236915	-	B9I0C2	Uncharacterized protein	XP_002317584.1	hypothetical protein POPTR_0011s13960g	7470941	LOC7470941	septum-promoting GTP-binding protein 1	-	PF00071	Ras family	IPR005225;IPR001806;IPR027417;IPR017231	Small GTP-binding protein domain;Small GTPase superfamily;P-loop containing nucleoside triphosphate hydrolase;Small GTPase Tem1/Spg1	KOG1673;COG1100	Ras GTPases;GTPase SAR1 and related small G proteins	GO:0003924;GO:0005525	molecular_function;molecular_function	GTPase activity;GTP binding	-	-	-
Pda_00006239	0.705109	0.793296	0.402319	0.803292	9.70077	9.80171	-3.33183	2.57276	13.6046	0.00969758	0.215566	-	U5G0A8	Pectinesterase	XP_006377839.1	hypothetical protein POPTR_0011s13830g	18103429	LOC18103429	pectinesterase	-	PF01095;PF04043	Pectinesterase;Plant invertase/pectin methylesterase inhibitor	IPR012334;IPR033131;IPR006501;IPR011050;IPR000070;IPR035513	Pectin lyase fold;Pectinesterase, Asp active site;Pectinesterase inhibitor domain;Pectin lyase fold/virulence factor;Pectinesterase, catalytic;Invertase/pectin methylesterase inhibitor domain superfamily	COG4677;ENOG410II3N	Pectin methylesterase;-	GO:0045330;GO:0042545;GO:0045490;GO:0005829;GO:0016787;GO:0071944;GO:0016021;GO:0005774;GO:0046910;GO:0009617;GO:0030599;GO:0016020;GO:0005618;GO:0004857;GO:0043086	molecular_function;biological_process;biological_process;cellular_component;molecular_function;cellular_component;cellular_component;cellular_component;molecular_function;biological_process;molecular_function;cellular_component;cellular_component;molecular_function;biological_process	aspartyl esterase activity;cell wall modification;pectin catabolic process;cytosol;hydrolase activity;cell periphery;integral component of membrane;vacuolar membrane;pectinesterase inhibitor activity;response to bacterium;pectinesterase activity;membrane;cell wall;enzyme inhibitor activity;negative regulation of catalytic activity	K01051;K01051	ko00500;ko00040	Starch and sucrose metabolism;Pentose and glucuronate interconversions
Pda_00006115	0.767472	0.377189	1.62799	1.2949	3.73154	3.11817	-1.50098	0.713041	5.92154	0.0497372	0.298506	-	B9I0M4	Uncharacterized protein	XP_002317642.1	hypothetical protein POPTR_0011s14990g	7455006	LOC7455006	probable aquaporin NIP5-1	-	PF00230	Major intrinsic protein	IPR034294;IPR000425;IPR023271;IPR022357	Aquaporin transporter;Major intrinsic protein;Aquaporin-like;Major intrinsic protein, conserved site	COG0580;KOG0223	Glycerol uptake facilitator and related permeases (Major Intrinsic Protein Family);Aquaporin (major intrinsic protein family)	GO:0055085;GO:0006833;GO:0034220;GO:0015267;GO:0005887;GO:0016021;GO:0015250;GO:0016020	biological_process;biological_process;biological_process;molecular_function;cellular_component;cellular_component;molecular_function;cellular_component	transmembrane transport;water transport;ion transmembrane transport;channel activity;integral component of plasma membrane;integral component of membrane;water channel activity;membrane	-	-	-
Pda_00006133	0.0891376	0.0867407	0	0.134591	5.81552	4.96954	-5.81897	1.66145	14.1885	0.00882356	0.215566	-	B9I0K7	3-hydroxy-3-methylglutaryl coenzyme A reductase	XP_002317026.1	3-hydroxy-3-methylglutaryl coenzyme A reductase family protein	7489052	LOC7489052	3-hydroxy-3-methylglutaryl-coenzyme A reductase 1	-	PF00368	Hydroxymethylglutaryl-coenzyme A reductase	IPR002202;IPR009029;IPR023074;IPR023282;IPR023076;IPR004554;IPR009023	Hydroxymethylglutaryl-CoA reductase, class I/II;Hydroxymethylglutaryl-CoA reductase, class I/II, substrate-binding domain superfamily;Hydroxymethylglutaryl-CoA reductase, class I/II, catalytic domain superfamily;Hydroxymethylglutaryl-CoA reductase, N-terminal;Hydroxymethylglutaryl-CoA reductase, class I/II, conserved site;Hydroxymethylglutaryl-CoA reductase, eukaryotic/archaeal type;Hydroxymethyl…	KOG2480;COG1257	3-hydroxy-3-methylglutaryl-CoA (HMG-CoA) reductase;Hydroxymethylglutaryl-CoA reductase	GO:0055114;GO:0015936;GO:0050662;GO:0005778;GO:0016616;GO:0005783;GO:0008299;GO:0004420;GO:0016021;GO:0005789;GO:0016126;GO:0050661;GO:0016020;GO:0016491	biological_process;biological_process;molecular_function;cellular_component;molecular_function;cellular_component;biological_process;molecular_function;cellular_component;cellular_component;biological_process;molecular_function;cellular_component;molecular_function	oxidation-reduction process;coenzyme A metabolic process;coenzyme binding;peroxisomal membrane;oxidoreductase activity, acting on the CH-OH group of donors, NAD or NADP as acceptor;endoplasmic reticulum;isoprenoid biosynthetic process;hydroxymethylglutaryl-CoA reductase (NADPH) activity;integral component of membrane;endoplasmic reticulum membrane;sterol biosynthetic process;NADP binding;membrane…	K00021;K00021;K00021	ko00900;ko04976;ko04152	Terpenoid backbone biosynthesis;Bile secretion;AMPK signaling pathway
Pda_00006259	5.84041	5.12189	2.76754	5.70282	17.6627	15.4742	-1.42506	4.36632	8.91475	0.0235896	0.241594	-	U5GXM4	Kinesin-like protein	XP_006370608.1	KINESIN-LIKE protein C	18095887	LOC18095887	kinesin-like protein KIN-14N	-	PF00225	Kinesin motor domain	IPR001752;IPR027640;IPR019821;IPR036961;IPR027417	Kinesin motor domain;Kinesin-like protein;Kinesin motor domain, conserved site;Kinesin motor domain superfamily;P-loop containing nucleoside triphosphate hydrolase	KOG0239;COG5059	Kinesin (KAR3 subfamily);Kinesin-like protein	GO:0007018;GO:0005524;GO:0003777;GO:0003774;GO:0008017;GO:0005874;GO:0000166;GO:0016887;GO:0005871	biological_process;molecular_function;molecular_function;molecular_function;molecular_function;cellular_component;molecular_function;molecular_function;cellular_component	microtubule-based movement;ATP binding;microtubule motor activity;motor activity;microtubule binding;microtubule;nucleotide binding;ATPase activity;kinesin complex	-	-	-
Pda_00006262	0.597117	0.516498	0.255559	0.623329	7.59681	5.27361	-3.21348	3.10274	13.1256	0.0105025	0.215824	-	B9I077	BHLH family protein	XP_002317561.2	bHLH family protein	7470918	LOC7470918	uncharacterized protein At4g38062	-	-	-	-	-	ENOG410IIFV;ENOG410YG0K	-;-	-	-	-	-	-	-
Pda_00040241	0.620187	0.994289	0.380195	1.72218	4.83471	2.51093	-2.11938	1.43014	16.9313	0.00586558	0.213879	-	B9IFQ7	Putative receptor-like protein kinase RLPK1	XP_002323479.2	putative receptor-like protein kinase RLPK1, partial	7486494	LOC7486494	probable LRR receptor-like serine/threonine-protein kinase At1g53440	-	PF07714;PF11721	Protein tyrosine kinase;i-glucose binding within endoplasmic reticulum	IPR001245;IPR017441;IPR000719;IPR011009;IPR003591;IPR032675;IPR021720	Serine-threonine/tyrosine-protein kinase, catalytic domain;Protein kinase, ATP binding site;Protein kinase domain;Protein kinase-like domain superfamily;Leucine-rich repeat, typical subtype;Leucine-rich repeat domain superfamily;Malectin	COG0515;ENOG410J204	Serine/threonine protein kinase;-	GO:0016301;GO:0004674;GO:0005524;GO:0006468;GO:0005886;GO:0016021;GO:0016310;GO:0016020;GO:0004672	molecular_function;molecular_function;molecular_function;biological_process;cellular_component;cellular_component;biological_process;cellular_component;molecular_function	kinase activity;protein serine/threonine kinase activity;ATP binding;protein phosphorylation;plasma membrane;integral component of membrane;phosphorylation;membrane;protein kinase activity	-	-	-
Pda_00013705	21.1688	25.4316	42.8421	7.02897	8.85809	22.0166	1.29112	2.99838	7.26114	0.0347967	0.268329	-	U5GRF1	Late embryogenesis abundant group 1 domain-containing family protein	XP_006368417.1	late embryogenesis abundant group 1 domain-containing family protein	18094181	LOC18094181	late embryogenesis abundant protein 18	-	PF03760	Late embryogenesis abundant (LEA) group 1	IPR005513	Late embryogenesis abundant protein, LEA-25/LEA-D113	ENOG410Z3PE;ENOG410J30I	-;-	GO:0009793	biological_process	embryo development ending in seed dormancy	-	-	-
Pda_00013712	0.909484	0.491683	0.413406	2.96498	4.13976	3.382	-2.45055	-0.328214	29.5584	0.00134866	0.170534	-	U5GN44	Uncharacterized protein	XP_006368406.1	hypothetical protein POPTR_0001s02510g	18094171	LOC18094171	uncharacterized LOC18094171	-	-	-	-	-	ENOG410IZY1;ENOG410YVCG	-;-	-	-	-	-	-	-
Pda_00013728	0.213897	0.52562	0.280878	0.440412	2.83232	2.29781	-2.37307	-0.170269	10.0524	0.0184271	0.228648	-	A9P9Y4	Uncharacterized protein	-	-	18094158	LOC18094158	protein TORNADO 2	-	PF00335	Tetraspanin family	IPR018499;IPR000301	Tetraspanin/Peripherin;Tetraspanin	ENOG410IVFP;ENOG410YAS0	-;-	GO:0016021;GO:0016020	cellular_component;cellular_component	integral component of membrane;membrane	-	-	-
Pda_00013722	0.315517	0.218335	0.196324	0.206443	1.40744	0.927325	-1.7146	0.442012	6.4338	0.0431623	0.285078	-	B9MU27	UBIQUITIN-SPECIFIC PROTEASE 21 family protein	XP_006368396.1	UBIQUITIN-SPECIFIC PROTEASE 21 family protein	18094162	LOC18094162	ubiquitin carboxyl-terminal hydrolase 20	-	PF00443	Ubiquitin carboxyl-terminal hydrolase	IPR001394;IPR028889;IPR018200	Peptidase C19, ubiquitin carboxyl-terminal hydrolase;Ubiquitin specific protease domain;Ubiquitin specific protease, conserved site	ENOG410XQ92;KOG1865	-;Ubiquitin carboxyl-terminal hydrolase	GO:0006511;GO:0016579;GO:0006508;GO:0008233;GO:0036459	biological_process;biological_process;biological_process;molecular_function;molecular_function	ubiquitin-dependent protein catabolic process;protein deubiquitination;proteolysis;peptidase activity;thiol-dependent ubiquitinyl hydrolase activity	-	-	-
Pda_00018038	0.0154116	0.033327	0.0285402	0.0129279	0.989893	0.817188	-4.44998	-0.0738907	10.8434	0.0158502	0.223142	-	B9GRA8	C2 domain-containing family protein	XP_002301834.2	C2 domain-containing family protein	7461477	LOC7461477	FT-interacting protein 1	-	PF08372;PF00168	Plant phosphoribosyltransferase C-terminal;C2 domain	IPR035892;IPR013583;IPR000008	C2 domain superfamily;Phosphoribosyltransferase C-terminal;C2 domain	ENOG410YDAD;ENOG410IH0R	-;-	GO:0016021;GO:0016020	cellular_component;cellular_component	integral component of membrane;membrane	-	-	-
Pda_00018034	6.15706	10.0632	28.7438	5.345	3.18636	3.3262	1.93048	1.6652	10.1159	0.0183034	0.228648	-	B9GRB2	Uncharacterized protein	XP_002303103.1	hypothetical protein POPTR_0002s25610g	7459530	LOC7459530	uncharacterized LOC7459530	-	PF05899	Protein of unknown function (DUF861)	IPR008579;IPR014710;IPR011051	Domain of unknown function DUF861, cupin-3;RmlC-like jelly roll fold;RmlC-like cupin domain superfamily	ENOG410J1NX;COG3450	-;Predicted enzyme of the cupin superfamily	-	-	-	-	-	-
Pda_00018005	4.25918	7.44051	0.649555	6.13681	44.2222	24.9753	-2.52853	3.75342	6.39601	0.0436061	0.28567	-	A9PBL1	Uncharacterized protein	XP_002301854.1	hypothetical protein POPTR_0002s25950g	7459548	LOC7459548	acid phosphatase 1	-	PF03767	HAD superfamily, subfamily IIIB (Acid phosphatase)	IPR023214;IPR005519;IPR036412;IPR010028;IPR014403	HAD superfamily;Acid phosphatase, class B-like;HAD-like superfamily;Acid phosphatase, plant;Vegetative storage protein/acid phosphatase	ENOG410Y9AU;ENOG410IDXD	-;-	GO:0016311;GO:0003993	biological_process;molecular_function	dephosphorylation;acid phosphatase activity	-	-	-
Pda_00018041	0.198589	0.107361	0.165493	0.390436	0.903933	0.940185	-2.16097	-0.768117	16.952	0.00555127	0.213131	-	B9GRA6	Flavin-containing monooxygenase	XP_002303099.1	flavin-containing monooxygenase family protein	7461094	LOC7461094	probable indole-3-pyruvate monooxygenase YUCCA8	-	PF07992;PF13738;PF13450;PF00743;PF13434	Pyridine nucleotide-disulphide oxidoreductase;Pyridine nucleotide-disulphide oxidoreductase;NAD(P)-binding Rossmann-like domain;lavin-binding monooxygenase-like;L-lysine 6-monooxygenase (NADPH-requiring)	IPR000960;IPR020946;IPR000103;IPR036188	Flavin monooxygenase FMO;Flavin monooxygenase-like;Pyridine nucleotide-disulphide oxidoreductase, class-II;FAD/NAD(P)-binding domain superfamily	COG2072;KOG1399	Predicted flavoprotein involved in K+ transport;Flavin-containing monooxygenase	GO:0055114;GO:0004497;GO:0016021;GO:0004499;GO:0050661;GO:0016020;GO:0050660;GO:0016491	biological_process;molecular_function;cellular_component;molecular_function;molecular_function;cellular_component;molecular_function;molecular_function	oxidation-reduction process;monooxygenase activity;integral component of membrane;N,N-dimethylaniline monooxygenase activity;NADP binding;membrane;flavin adenine dinucleotide binding;oxidoreductase activity	K11816	ko00380	Tryptophan metabolism
Pda_00018018	0.27333	0.375573	0.272067	0.523049	1.39101	0.931701	-1.56538	0.796236	15.8466	0.00651934	0.214334	-	B9GRD1	Leucine-rich repeat transmembrane protein kinase	XP_002301848.1	leucine-rich repeat transmembrane protein kinase	7461486	LOC7461486	MDIS1-interacting receptor like kinase 1	-	PF13855;PF00069;PF00560;PF08263	Leucine rich repeat;Protein kinase domain;Leucine Rich Repeat;Leucine rich repeat N-terminal domain	IPR017441;IPR000719;IPR011009;IPR003591;IPR032675;IPR008271;IPR013210;IPR001611	Protein kinase, ATP binding site;Protein kinase domain;Protein kinase-like domain superfamily;Leucine-rich repeat, typical subtype;Leucine-rich repeat domain superfamily;Serine/threonine-protein kinase, active site;Leucine-rich repeat-containing N-terminal, plant-type;Leucine-rich repeat	COG4886;COG0515;ENOG410IJBE	Leucine-rich repeat (LRR) protein;Serine/threonine protein kinase;-	GO:0016301;GO:0004674;GO:0005524;GO:0006468;GO:0016021;GO:0016310;GO:0016020;GO:0000166;GO:0004672;GO:0016740	molecular_function;molecular_function;molecular_function;biological_process;cellular_component;biological_process;cellular_component;molecular_function;molecular_function;molecular_function	kinase activity;protein serine/threonine kinase activity;ATP binding;protein phosphorylation;integral component of membrane;phosphorylation;membrane;nucleotide binding;protein kinase activity;transferase activity	-	-	-
Pda_00018058	173.818	87.7925	2.12799	75.6179	3938.26	3548.02	-4.73198	9.23217	6.42018	0.0433216	0.285078	-	B9GR90	Glycine-rich family protein	XP_002301827.1	glycine-rich family protein	7459521	LOC7459521	glycine-rich protein 5	-	-	-	-	-	-	-	-	-	-	-	-	-
Pda_00032433	0.0504827	0.0545836	0	0	2.10637	2.21793	-5.10993	-1.11522	8.9123	0.0236024	0.241619	-	A9PA28	Uncharacterized protein	-	-	7465900	LOC7465900	defensin-like protein 1	-	PF00304	amma-thionin family	IPR036574;IPR003614;IPR008176	Knottin, scorpion toxin-like superfamily;Knottin, scorpion toxin-like;Defensin, plant	ENOG410YXD4;ENOG410J2FQ	-;-	GO:0006952	biological_process	defense response	-	-	-
Pda_00040529	19.3655	19.802	17.9312	38.0126	53.0283	42.0797	-1.1693	4.74954	58.6073	0.000199391	0.118133	-	U5GFR4	Uncharacterized protein	XP_006383287.1	hypothetical protein POPTR_0005s13880g	-	-	-	-	PF12776	Myb/SANT-like DNA-binding domain	IPR024752	Myb/SANT-like domain	ENOG410JCGR;ENOG410ZRFI	-;-	-	-	-	-	-	-
Pda_00039824	3.85329	3.33474	0.994069	5.51996	8.37075	8.17986	-1.35972	3.33198	7.19941	0.0353418	0.268835	-	B9HLB6	Uncharacterized protein	XP_002311738.1	hypothetical protein POPTR_0008s18120g	7494796	LOC7494796	protein WVD2-like 7	-	-	-	-	-	ENOG4111BVH;ENOG410JE2W	-;-	-	-	-	-	-	-
Pda_00040138	0.300012	0.417064	0.190485	0.377496	8.55116	5.0321	-3.84909	0.830633	13.0566	0.0106257	0.215824	-	B9I4S0	Uncharacterized protein	XP_002318303.2	hypothetical protein POPTR_0012s04150g	7485164	LOC7485164	cell division cycle-associated protein 7	-	PF10497	Zinc-finger domain of monoamine-oxidase A repressor R1	IPR018866	Zinc-finger domain of monoamine-oxidase A repressor R1	ENOG4111RZZ;ENOG410IYVW	-;-	GO:0005634	cellular_component	nucleus	-	-	-
Pda_00040142	2.66726	7.08552	4.64986	9.05577	38.969	20.7268	-2.20038	4.21843	14.1416	0.00888975	0.215566	-	A0A0P0IHG8	Glutamine synthetase	-	-	-	-	-	-	PF03951;PF00120	lutamine synthetase, beta-Grasp domain;lutamine synthetase, catalytic domain	IPR027302;IPR008146;IPR027303;IPR036651;IPR014746;IPR008147	Glutamine synthetase, N-terminal conserved site;Glutamine synthetase, catalytic domain;Glutamine synthetase, glycine-rich site;Glutamine synthetase, N-terminal domain superfamily;Glutamine synthetase/guanido kinase, catalytic domain;Glutamine synthetase, beta-Grasp domain	-	-	GO:0003824;GO:0016874;GO:0006807;GO:0005524;GO:0006542;GO:0004356;GO:0000166	molecular_function;molecular_function;biological_process;molecular_function;biological_process;molecular_function;molecular_function	catalytic activity;ligase activity;nitrogen compound metabolic process;ATP binding;glutamine biosynthetic process;glutamate-ammonia ligase activity;nucleotide binding	-	-	-
Pda_00040137	0.243065	0.231273	0.378105	0.464879	1.09162	0.648101	-1.31542	-0.246034	8.89283	0.0230244	0.240237	-	B9I4R9	Uncharacterized protein	XP_002317696.2	hypothetical protein POPTR_0012s04160g	7482217	LOC7482217	probable LRR receptor-like serine/threonine-protein kinase At3g47570	-	PF13855;PF00069;PF08263	Leucine rich repeat;Protein kinase domain;Leucine rich repeat N-terminal domain	IPR017441;IPR000719;IPR011009;IPR003591;IPR032675;IPR008271;IPR013210;IPR001611	Protein kinase, ATP binding site;Protein kinase domain;Protein kinase-like domain superfamily;Leucine-rich repeat, typical subtype;Leucine-rich repeat domain superfamily;Serine/threonine-protein kinase, active site;Leucine-rich repeat-containing N-terminal, plant-type;Leucine-rich repeat	COG0515;ENOG410JRUU;COG4886	Serine/threonine protein kinase;-;Leucine-rich repeat (LRR) protein	GO:0016301;GO:0004674;GO:0005524;GO:0006468;GO:0016021;GO:0016310;GO:0016020;GO:0000166;GO:0004672;GO:0016740	molecular_function;molecular_function;molecular_function;biological_process;cellular_component;biological_process;cellular_component;molecular_function;molecular_function;molecular_function	kinase activity;protein serine/threonine kinase activity;ATP binding;protein phosphorylation;integral component of membrane;phosphorylation;membrane;nucleotide binding;protein kinase activity;transferase activity	-	-	-
Pda_00026234	1.15854	1.39184	0.684505	2.59156	6.86379	4.73616	-2.06547	2.29774	22.9282	0.00280124	0.192562	-	B9GNZ5	Transcriptional factor B3 family protein	XP_002301205.2	transcriptional factor B3 family protein	7483754	LOC7483754	B3 domain-containing protein REM16	-	PF02362	B3 DNA binding domain	IPR003340;IPR015300	B3 DNA binding domain;DNA-binding pseudobarrel domain superfamily	ENOG410YSHE;ENOG410J25B	-;-	GO:0005634;GO:0006355;GO:0003677;GO:0006351	cellular_component;biological_process;molecular_function;biological_process	nucleus;regulation of transcription, DNA-templated;DNA binding;transcription, DNA-templated	-	-	-
Pda_00026235	0.0611674	0.330682	0.113274	0.15393	2.75327	1.76068	-3.13306	0.38786	8.17893	0.02787	0.253097	-	U5GPK3	Ent-kaurene oxidase family protein	XP_006386514.1	Ent-kaurene oxidase family protein	18096306	LOC18096306	ent-kaurene oxidase, chloroplastic	-	PF00067	Cytochrome P450	IPR017972;IPR036396;IPR001128;IPR002401	Cytochrome P450, conserved site;Cytochrome P450 superfamily;Cytochrome P450;Cytochrome P450, E-class, group I	COG2124;KOG0156	Cytochrome P450;Cytochrome P450 CYP2 subfamily	GO:0009707;GO:0055114;GO:0005506;GO:0016705;GO:0004497;GO:0005783;GO:0009740;GO:0046872;GO:0009686;GO:0010241;GO:0020037;GO:0016491	cellular_component;biological_process;molecular_function;molecular_function;molecular_function;cellular_component;biological_process;molecular_function;biological_process;biological_process;molecular_function;molecular_function	chloroplast outer membrane;oxidation-reduction process;iron ion binding;oxidoreductase activity, acting on paired donors, with incorporation or reduction of molecular oxygen;monooxygenase activity;endoplasmic reticulum;gibberellic acid mediated signaling pathway;metal ion binding;gibberellin biosynthetic process;ent-kaurene oxidation to kaurenoic acid;heme binding;oxidoreductase activity	K04122	ko00904	Diterpenoid biosynthesis
Pda_00026231	0.0614059	0.0331971	0.0682295	0.0772652	1.86337	1.02332	-4.05018	-0.900483	12.3805	0.0119407	0.21584	-	A0A2C9VWZ2	Uncharacterized protein	-	-	110615067	LOC110615067	probable transcription factor KAN4	-	-	-	IPR001005;IPR009057;IPR006447	SANT/Myb domain;Homeobox-like domain superfamily;Myb domain, plants	-	-	GO:0005634;GO:0006355;GO:0003677;GO:0006351	cellular_component;biological_process;molecular_function;biological_process	nucleus;regulation of transcription, DNA-templated;DNA binding;transcription, DNA-templated	-	-	-
Pda_00026243	1.80889	1.14488	0.637286	3.49739	6.99527	6.81769	-2.18867	1.30564	21.1264	0.00343505	0.20163	-	B9GNY7	Uncharacterized protein	XP_002301201.1	hypothetical protein POPTR_0002s13030g	7462900	LOC7462900	transcription factor MYB73	-	PF00249	Myb-like DNA-binding domain	IPR001005;IPR017930;IPR009057	SANT/Myb domain;Myb domain;Homeobox-like domain superfamily	KOG0048;COG5147	Transcription factor, Myb superfamily;Myb superfamily proteins, including transcription factors and mRNA splicing factors	GO:0001135;GO:0006357;GO:0000981;GO:0005634;GO:0003677;GO:0044212;GO:0030154;GO:0043565	molecular_function;biological_process;molecular_function;cellular_component;molecular_function;molecular_function;biological_process;molecular_function	transcription factor activity, RNA polymerase II transcription factor recruiting;regulation of transcription by RNA polymerase II;RNA polymerase II transcription factor activity, sequence-specific DNA binding;nucleus;DNA binding;transcription regulatory region DNA binding;cell differentiation;sequence-specific DNA binding	-	-	-
Pda_00027507	8.07944	7.89162	3.55747	8.48979	27.2993	24.2417	-1.54462	4.84544	9.10068	0.0226487	0.239137	-	B9I4J8	Uncharacterized protein	XP_002318272.2	hypothetical protein POPTR_0012s14340g	7482138	LOC7482138	65-kDa microtubule-associated protein 3	-	PF03999	Microtubule associated protein (MAP65/ASE1 family)	IPR007145	Microtubule-associated protein, MAP65/Ase1/PRC1	KOG4302;ENOG410YZBK	Microtubule-associated protein essential for anaphase spindle elongation;-	GO:0000226;GO:0008017	biological_process;molecular_function	microtubule cytoskeleton organization;microtubule binding	-	-	-
Pda_00027505	2.37338	1.78855	2.63712	3.93656	6.11083	5.82928	-1.16703	0.738131	17.0893	0.0054446	0.21271	-	B9I4K0	Uncharacterized protein	XP_002318871.1	hypothetical protein POPTR_0012s14360g	7482140	LOC7482140	uncharacterized LOC7482140	-	-	-	-	-	ENOG410JS1N;ENOG4111CTV	-;-	GO:0016021;GO:0016020	cellular_component;cellular_component	integral component of membrane;membrane	-	-	-
Pda_00027523	0.326438	0.0588259	0	3.45712	1.89861	0.453335	-3.79973	-0.670744	9.3122	0.0216382	0.235657	-	B9I4I5	Uncharacterized protein	XP_002318864.2	hypothetical protein POPTR_0012s14200g	7482170	LOC7482170	embryo-specific protein ATS3B	-	PF06232	mbryo-specific protein 3, (ATS3)	IPR010417;IPR036392	Embryo-specific ATS3;PLAT/LH2 domain superfamily	-	-	-	-	-	-	-	-
Pda_00027496	0.360462	0.237235	0.104483	0.414119	1.08194	0.736039	-1.58297	-0.0025153	7.40587	0.0328769	0.26317	-	B9I4K7	Uncharacterized protein	XP_002318874.2	hypothetical protein POPTR_0012s14430g	7482180	LOC7482180	probable leucine-rich repeat receptor-like protein kinase At5g63930	-	PF07714;PF08263	Protein tyrosine kinase;Leucine rich repeat N-terminal domain	IPR001245;IPR000719;IPR011009;IPR032675;IPR013210	Serine-threonine/tyrosine-protein kinase, catalytic domain;Protein kinase domain;Protein kinase-like domain superfamily;Leucine-rich repeat domain superfamily;Leucine-rich repeat-containing N-terminal, plant-type	ENOG4111HDQ;ENOG410IEMP	-;-	GO:0005524;GO:0006468;GO:0016021;GO:0016020;GO:0004672	molecular_function;biological_process;cellular_component;cellular_component;molecular_function	ATP binding;protein phosphorylation;integral component of membrane;membrane;protein kinase activity	-	-	-
Pda_00024298	2.36397	2.61544	2.38232	5.32645	6.00571	4.03945	-1.01694	1.13297	18.2846	0.00462099	0.210887	-	U5FLU8	Uncharacterized protein	XP_006373124.1	hypothetical protein POPTR_0017s08940g	18107131	LOC18107131	cyclic phosphodiesterase	-	PF13563	2'-5' RNA ligase superfamily	IPR009097;IPR012386	Cyclic phosphodiesterase;2',3'-cyclic-nucleotide 3'-phosphodiesterase	ENOG41128FD;ENOG410IW8V	-;-	GO:0004113;GO:0004112;GO:0009187	molecular_function;molecular_function;biological_process	2',3'-cyclic-nucleotide 3'-phosphodiesterase activity;cyclic-nucleotide phosphodiesterase activity;cyclic nucleotide metabolic process	-	-	-
Pda_00033045	0.0634083	0.452491	0.443862	0.909546	5.78202	2.4688	-3.20815	2.0343	12.3831	0.0119352	0.21584	-	B9HQC9	Uncharacterized protein	XP_002314290.2	hypothetical protein POPTR_0009s01530g	7491156	LOC7491156	BEL1-like homeodomain protein 4	-	PF05920;PF07526	Homeobox KN domain;Associated with HOX	IPR008422;IPR006563;IPR009057;IPR001356	Homeobox KN domain;POX domain;Homeobox-like domain superfamily;Homeobox domain	KOG0773;ENOG410XPMQ	Transcription factor MEIS1 and related HOX domain proteins;-	GO:0005634;GO:0006355;GO:0003677	cellular_component;biological_process;molecular_function	nucleus;regulation of transcription, DNA-templated;DNA binding	-	-	-
Pda_00018874	0.114759	0.310202	0.159388	0.938582	4.59237	3.78139	-3.91861	0.828261	30.5763	0.00133538	0.170534	-	U5GDE0	Uncharacterized protein	XP_006381650.1	hypothetical protein POPTR_0006s14670g	18100361	LOC18100361	GDSL esterase/lipase APG	-	PF00657	SL-like Lipase/Acylhydrolase	IPR001087;IPR036514;IPR035669	GDSL lipase/esterase;SGNH hydrolase superfamily;GDSL lipase/esterase-like, plant	-	-	GO:0016788	molecular_function	hydrolase activity, acting on ester bonds	-	-	-
Pda_00028171	6.03807	4.78904	1.85381	6.22297	15.4898	10.8627	-1.28474	2.57335	6.1019	0.0472779	0.294495	-	Q6PW70	Soluble inorganic pyrophosphatase	-	-	-	-	-	-	PF00719	Inorganic pyrophosphatase	IPR036649;IPR008162	Inorganic pyrophosphatase superfamily;Inorganic pyrophosphatase	-	-	GO:0000287;GO:0005737;GO:0006796;GO:0004427	molecular_function;cellular_component;biological_process;molecular_function	magnesium ion binding;cytoplasm;phosphate-containing compound metabolic process;inorganic diphosphatase activity	-	-	-
Pda_00028164	0.0570674	0.0462774	0.0396306	0.260298	2.40276	0.659228	-4.43138	0.327079	22.9265	0.00280176	0.192562	-	F6H775	Uncharacterized protein	-	-	-	-	-	-	PF08100;PF00891	imerisation domain;O-methyltransferase	IPR001077;IPR016461;IPR012967;IPR036388;IPR029063;IPR036390	O-methyltransferase, family 2;O-methyltransferase COMT-type;Plant methyltransferase dimerisation;Winged helix-like DNA-binding domain superfamily;S-adenosyl-L-methionine-dependent methyltransferase;Winged helix DNA-binding domain superfamily	ENOG410XS7T;KOG3178	-;Hydroxyindole-O-methyltransferase and related SAM-dependent methyltransferases	GO:0008171;GO:0046983;GO:0008757;GO:0008168;GO:0032259;GO:0016740;GO:0019438	molecular_function;molecular_function;molecular_function;molecular_function;biological_process;molecular_function;biological_process	O-methyltransferase activity;protein dimerization activity;S-adenosylmethionine-dependent methyltransferase activity;methyltransferase activity;methylation;transferase activity;aromatic compound biosynthetic process	-	-	-
Pda_00020198	4.1714	2.72171	2.23755	2.12665	63.7273	48.8134	-3.56017	3.13295	10.4418	0.0171461	0.224618	-	A9PDA6	Histone H2A	XP_006382493.1	hypothetical protein POPTR_0005s02660g	18098681	LOC18098681	probable histone H2A.5	-	PF00125;PF16211	Core histone H2A/H2B/H3/H4;C-terminus of histone H2A	IPR032458;IPR009072;IPR002119;IPR007125;IPR032454	Histone H2A conserved site;Histone-fold;Histone H2A;Histone H2A/H2B/H3;Histone H2A, C-terminal domain	KOG1756;COG5262	Histone 2A;Histone H2A	GO:0005634;GO:0000786;GO:0005694;GO:0003677;GO:0000790;GO:0046982;GO:0006342	cellular_component;cellular_component;cellular_component;molecular_function;cellular_component;molecular_function;biological_process	nucleus;nucleosome;chromosome;DNA binding;nuclear chromatin;protein heterodimerization activity;chromatin silencing	K11251;K11251	ko05322;ko05034	Systemic lupus erythematosus;Alcoholism
Pda_00020183	2.07207	3.00285	1.84078	4.03542	5.89199	4.427	-1.00214	3.52481	17.2758	0.00537293	0.21271	-	A0A1L6K4B2	Cellulose synthase	-	-	-	-	-	-	-	-	IPR027934;IPR005150;IPR013083;IPR029044	Cellulose synthase, RING-type zinc finger;Cellulose synthase;Zinc finger, RING/FYVE/PHD-type;Nucleotide-diphospho-sugar transferases	-	-	GO:0016757;GO:0016760;GO:0005886;GO:0016021;GO:0046872;GO:0016020;GO:0071555;GO:0030244;GO:0016740	molecular_function;molecular_function;cellular_component;cellular_component;molecular_function;cellular_component;biological_process;biological_process;molecular_function	transferase activity, transferring glycosyl groups;cellulose synthase (UDP-forming) activity;plasma membrane;integral component of membrane;metal ion binding;membrane;cell wall organization;cellulose biosynthetic process;transferase activity	-	-	-
Pda_00020180	92.8713	79.9508	60.0029	53.3213	30.4914	32.5177	1.04308	5.39547	11.5126	0.0139657	0.22093	-	U5GDG1	Uncharacterized protein	XP_006382507.1	hypothetical protein POPTR_0005s02800g	-	-	-	-	PF00888	Cullin family	IPR016159;IPR001373	Cullin repeat-like-containing domain superfamily;Cullin, N-terminal	COG5647;KOG2166	Cullin, a subunit of E3 ubiquitin ligase;Cullins	GO:0006511;GO:0031625	biological_process;molecular_function	ubiquitin-dependent protein catabolic process;ubiquitin protein ligase binding	K03347;K03347;K03347;K03347;K03347;K03347;K03347;K03347;K03347;K03347;K03347	ko04340;ko05168;ko04341;ko04710;ko04114;ko04110;ko04111;ko04310;ko04120;ko04350;ko04141	Hedgehog signaling pathway;Herpes simplex infection;Hedgehog signaling pathway - fly;Circadian rhythm;Oocyte meiosis;Cell cycle;Cell cycle - yeast;Wnt signaling pathway;Ubiquitin mediated proteolysis;TGF-beta signaling pathway;Protein processing in endoplasmic reticulum
Pda_00038907	1.37468	1.52414	0.621332	1.81768	4.40128	3.79461	-1.43595	1.60277	9.54576	0.0205909	0.233278	-	U5FKK1	Peroxidase	XP_006372957.1	hypothetical protein POPTR_0017s06550g	18106986	LOC18106986	peroxidase 3	-	PF00141	Peroxidase	IPR000823;IPR002016;IPR019793;IPR019794;IPR033905;IPR010255	Plant peroxidase;Haem peroxidase, plant/fungal/bacterial;Peroxidases heam-ligand binding site;Peroxidase, active site;Secretory peroxidase;Haem peroxidase	ENOG410Y9ME;ENOG410IFQR	-;-	GO:0055114;GO:0005576;GO:0009664;GO:0098869;GO:0046872;GO:0042744;GO:0009506;GO:0020037;GO:0004601;GO:0006979;GO:0009505;GO:0016491	biological_process;cellular_component;biological_process;biological_process;molecular_function;biological_process;cellular_component;molecular_function;molecular_function;biological_process;cellular_component;molecular_function	oxidation-reduction process;extracellular region;plant-type cell wall organization;cellular oxidant detoxification;metal ion binding;hydrogen peroxide catabolic process;plasmodesma;heme binding;peroxidase activity;response to oxidative stress;plant-type cell wall;oxidoreductase activity	-	-	-
Pda_00015485	0.93951	1.07559	0.18422	0.764926	14.674	9.67035	-3.41441	1.34053	9.32747	0.0215675	0.235325	-	B9H620	Uncharacterized protein	XP_002306402.2	hypothetical protein POPTR_0005s09880g	7492098	LOC7492098	uncharacterized LOC7492098	-	-	-	-	-	ENOG410IVBV;ENOG410YGD0	-;-	GO:0016021;GO:0009506;GO:0016020	cellular_component;cellular_component;cellular_component	integral component of membrane;plasmodesma;membrane	-	-	-
Pda_00015511	10.3994	11.7355	12.9574	13.4664	37.2253	35.4104	-1.2342	2.64015	11.1102	0.0150606	0.221808	-	B9H641	Uncharacterized protein	XP_002307196.1	hypothetical protein POPTR_0005s10110g	7480443	LOC7480443	uncharacterized protein DDB_G0271670	-	-	-	-	-	ENOG410IVMW;ENOG410Y9HK	-;-	-	-	-	-	-	-
Pda_00017627	3.04243	2.62001	1.6753	5.45433	46.1206	16.1527	-3.12712	2.83915	16.0324	0.0066659	0.215151	-	A9PEH7	Uncharacterized protein	XP_002321064.1	hypothetical protein POPTR_0014s13600g	7466283	LOC7466283	uncharacterized LOC7466283	-	PF05553	Cotton fibre expressed protein	IPR008480	Protein of unknown function DUF761, plant	ENOG410YJN0;ENOG410IYYY	-;-	-	-	-	-	-	-
Pda_00017589	3.00953	1.97141	0.732253	5.91515	9.09913	3.89378	-1.6577	1.56312	8.07691	0.0285434	0.253784	-	B9I9Z8	Sugar transporter family protein	XP_002320384.1	sugar transporter family protein	7466267	LOC7466267	sugar transporter ERD6-like 7	-	PF00083	Sugar (and other) transporter	IPR036259;IPR020846;IPR005828;IPR005829;IPR003663	MFS transporter superfamily;Major facilitator superfamily domain;Major facilitator, sugar transporter-like;Sugar transporter, conserved site;Sugar/inositol transporter	KOG0254;ENOG410XNQK	Predicted transporter (major facilitator superfamily);-	GO:0055085;GO:0022857;GO:0005215;GO:0016020;GO:1902600;GO:0005351;GO:0016021;GO:0008643;GO:0046323;GO:0005355	biological_process;molecular_function;molecular_function;cellular_component;biological_process;molecular_function;cellular_component;biological_process;biological_process;molecular_function	transmembrane transport;transmembrane transporter activity;transporter activity;membrane;proton transmembrane transport;carbohydrate:proton symporter activity;integral component of membrane;carbohydrate transport;glucose import;glucose transmembrane transporter activity	-	-	-
Pda_00017539	0.514238	0.609819	0.276475	1.53414	4.08992	3.07855	-2.56363	1.65875	30.3456	0.00136225	0.170534	-	B9I9V4	Uncharacterized protein	XP_002320358.1	hypothetical protein POPTR_0014s12800g	7457961	LOC7457961	BTB/POZ domain-containing protein At1g03010	-	PF03000;PF00651	NPH3 family;BTB/POZ domain	IPR011333;IPR000210;IPR027356	SKP1/BTB/POZ domain superfamily;BTB/POZ domain;NPH3 domain	ENOG410YDWU;ENOG410IRFK	-;-	-	-	-	-	-	-
Pda_00017557	14.1151	16.9532	14.1956	23.2335	39.0204	36.4662	-1.06968	4.98225	28.1937	0.00153443	0.177474	-	U7E1V2	Uncharacterized protein	XP_006389668.1	hypothetical protein POPTR_0020s00270g	18111293	LOC18111293	protein NETWORKED 3A	-	PF07765	KIP1-like protein	IPR011684	Protein Networked (NET), actin-binding (NAB) domain	ENOG410YK0V;ENOG410IXTG	-;-	GO:0003779	molecular_function	actin binding	-	-	-
Pda_00022135	0.107147	0.347553	0	2.0223	4.30809	3.49001	-4.2987	-0.961326	22.4042	0.00278182	0.192562	-	B9H126	Uncharacterized protein	XP_002306156.1	hypothetical protein POPTR_0004s17290g	7477851	LOC7477851	auxin-induced protein 15A	-	PF02519	Auxin responsive protein	IPR003676	Small auxin-up RNA	ENOG410J53C;ENOG410YVUY	-;-	GO:0009733	biological_process	response to auxin	K14488	ko04075	Plant hormone signal transduction
Pda_00022137	0.411781	0.222616	0	0.712431	3.43627	4.99072	-3.68526	-0.987255	10.9296	0.0155367	0.223142	-	B9H129	Auxin-responsive family protein	XP_002305474.2	auxin-responsive family protein	7453621	LOC7453621	auxin-induced protein 15A	-	PF02519	Auxin responsive protein	IPR003676	Small auxin-up RNA	ENOG410J53C;ENOG410YVUY	-;-	GO:0009733	biological_process	response to auxin	K14488	ko04075	Plant hormone signal transduction
Pda_00022196	0.680286	0.328833	0.177854	1.34943	2.93864	1.13975	-2.11364	1.11846	11.568	0.0138234	0.220478	-	B9H172	Armadillo/beta-catenin repeat family protein	XP_002305501.2	armadillo/beta-catenin repeat family protein	7453637	LOC7453637	uncharacterized LOC7453637	-	PF00514	Armadillo/beta-catenin-like repeat	IPR016024;IPR011989;IPR000225	Armadillo-type fold;Armadillo-like helical;Armadillo	ENOG410IJZ6;ENOG4111004	-;-	GO:0005634;GO:0005737	cellular_component;cellular_component	nucleus;cytoplasm	-	-	-
Pda_00031944	0.635767	1.15308	0.911503	1.75477	12.8513	9.3832	-3.08276	1.73925	18.5311	0.00472985	0.211819	-	B9GJP3	Uncharacterized protein	XP_002298361.2	hypothetical protein POPTR_0001s24580g	7485709	LOC7485709	uncharacterized protein At3g17950	-	-	-	-	-	ENOG4111BUW;ENOG410JENQ	-;-	-	-	-	-	-	-
Pda_00031945	2.18067	2.74224	2.64686	3.05703	7.57031	5.60189	-1.04332	2.38857	10.6023	0.0163596	0.223837	-	B9GJP4	Ankyrin repeat family protein	XP_002299878.1	ankyrin repeat family protein	7485710	LOC7485710	putative E3 ubiquitin-protein ligase XBAT31	-	PF13857;PF13637;PF00023;PF12796	Ankyrin repeats (many copies);Ankyrin repeats (many copies);Ankyrin repeat;Ankyrin repeats (3 copies)	IPR013083;IPR036770;IPR020683;IPR002110;IPR001841	Zinc finger, RING/FYVE/PHD-type;Ankyrin repeat-containing domain superfamily;Ankyrin repeat-containing domain;Ankyrin repeat;Zinc finger, RING-type	ENOG410IJ0U;COG0666	-;FOG: Ankyrin repeat	-	-	-	-	-	-
Pda_00031937	0.705251	1.01672	0.174138	1.57759	26.989	10.0909	-4.23933	0.413345	13.9285	0.00919921	0.215566	-	B9GJN5	Uncharacterized protein	XP_002299873.1	hypothetical protein POPTR_0001s24660g	7485706	LOC7485706	metallothionein-like protein type 2	-	PF01439	Metallothionein	IPR000347	Metallothionein, family 15, plant	ENOG410Z616;ENOG410J5R6	-;-	GO:0046872	molecular_function	metal ion binding	-	-	-
Pda_00031934	0.848518	0.917446	0.589254	1.04097	6.421	4.25818	-2.23843	1.7767	12.4735	0.0117474	0.215824	-	B9GJN3	Glycosyl hydrolase family 17 family protein	XP_002298356.1	glycosyl hydrolase family 17 family protein	7465112	LOC7465112	glucan endo-1,3-beta-glucosidase	-	PF07983;PF00332	X8 domain;lycosyl hydrolases family 17	IPR017853;IPR012946;IPR000490	Glycoside hydrolase superfamily;X8 domain;Glycoside hydrolase family 17	ENOG410IK21;ENOG410YCVQ	-;-	GO:0016787;GO:0005975;GO:0030247;GO:0046658;GO:0016798;GO:0004553;GO:0008152	molecular_function;biological_process;molecular_function;cellular_component;molecular_function;molecular_function;biological_process	hydrolase activity;carbohydrate metabolic process;polysaccharide binding;anchored component of plasma membrane;hydrolase activity, acting on glycosyl bonds;hydrolase activity, hydrolyzing O-glycosyl compounds;metabolic process	-	-	-
Pda_00027863	29.6839	27.2019	8.30169	34.8991	81.227	65.5213	-1.40364	5.75499	6.72237	0.0399657	0.277641	-	B9IBL4	Alpha galactosyltransferase family protein	XP_002320005.2	alpha galactosyltransferase family protein	7464771	LOC7464771	putative glycosyltransferase 7	-	PF05637	galactosyl transferase GMA12/MNN10 family	IPR008630;IPR029044	Glycosyltransferase 34;Nucleotide-diphospho-sugar transferases	KOG4748;ENOG410XSJS	Subunit of Golgi mannosyltransferase complex;-	GO:0005768;GO:0016757;GO:0005802;GO:0016021;GO:0010392;GO:0009969;GO:0051070;GO:0010192;GO:0016020;GO:0008378;GO:0016740	cellular_component;molecular_function;cellular_component;cellular_component;biological_process;biological_process;biological_process;biological_process;cellular_component;molecular_function;molecular_function	endosome;transferase activity, transferring glycosyl groups;trans-Golgi network;integral component of membrane;galactoglucomannan metabolic process;xyloglucan biosynthetic process;galactomannan biosynthetic process;mucilage biosynthetic process;membrane;galactosyltransferase activity;transferase activity	-	-	-
Pda_00036330	1.99709	1.8198	0.962966	2.38644	6.06019	3.88184	-1.29627	1.83407	8.93261	0.023497	0.241178	-	B9HZW9	Regulator of chromosome condensation family protein	XP_002316910.2	regulator of chromosome condensation family protein	7462343	LOC7462343	ultraviolet-B receptor UVR8	-	PF00415;PF13540	Regulator of chromosome condensation (RCC1) repeat;Regulator of chromosome condensation (RCC1) repeat	IPR009091;IPR000408	Regulator of chromosome condensation 1/beta-lactamase-inhibitor protein II;Regulator of chromosome condensation, RCC1	COG5184;KOG1426	Alpha-tubulin suppressor and related RCC1 domain-containing proteins;FOG: RCC1 domain	-	-	-	-	-	-
Pda_00032333	0.176136	0.0439486	0.0376362	0.170482	0.616715	0.472106	-2.17423	-0.730964	7.24694	0.0344047	0.267695	-	B9H0W7	Uncharacterized protein	XP_002305456.2	hypothetical protein POPTR_0004s16850g	7461248	LOC7461248	subtilisin-like protease SBT3.9	-	PF05922;PF00082	Peptidase inhibitor I9;Subtilase family	IPR010259;IPR034197;IPR037045;IPR000209;IPR036852;IPR015500;IPR023828	Peptidase S8 propeptide/proteinase inhibitor I9;Cucumisin-like catalytic domain;Peptidase S8 propeptide/proteinase inhibitor I9 superfamily;Peptidase S8/S53 domain;Peptidase S8/S53 domain superfamily;Peptidase S8, subtilisin-related;Peptidase S8, subtilisin, Ser-active site	ENOG410IJJ6;COG1404	-;Subtilisin-like serine proteases	GO:0006508;GO:0016787;GO:0004252;GO:0008233;GO:0008236	biological_process;molecular_function;molecular_function;molecular_function;molecular_function	proteolysis;hydrolase activity;serine-type endopeptidase activity;peptidase activity;serine-type peptidase activity	-	-	-
Pda_00016900	12.2784	14.972	10.8073	38.9264	27.7061	25.4464	-1.23525	4.02968	26.4258	0.00188069	0.184619	-	B9HPW4	NAC domain-containing protein 90	XP_002313490.1	NAC domain-containing protein 90	7489315	LOC7489315	NAC domain-containing protein 90	-	PF02365	No apical meristem (NAM) protein	IPR036093;IPR003441	NAC domain superfamily;NAC domain	ENOG410IWQ9;ENOG410YGJ5	-;-	GO:0006351;GO:0006355;GO:0003677;GO:0005634	biological_process;biological_process;molecular_function;cellular_component	transcription, DNA-templated;regulation of transcription, DNA-templated;DNA binding;nucleus	-	-	-
Pda_00016887	0.63346	0.632679	0.411574	1.05375	1.8245	1.43139	-1.29873	1.55029	19.178	0.00410982	0.206746	-	B9HPV1	Uncharacterized protein	XP_002313480.2	hypothetical protein POPTR_0009s02550g	7489305	LOC7489305	receptor protein kinase TMK1	-	PF07714;PF08263	Protein tyrosine kinase;Leucine rich repeat N-terminal domain	IPR001245;IPR017441;IPR000719;IPR011009;IPR032675;IPR008271;IPR013210	Serine-threonine/tyrosine-protein kinase, catalytic domain;Protein kinase, ATP binding site;Protein kinase domain;Protein kinase-like domain superfamily;Leucine-rich repeat domain superfamily;Serine/threonine-protein kinase, active site;Leucine-rich repeat-containing N-terminal, plant-type	COG0515;ENOG410IG6I	Serine/threonine protein kinase;-	GO:0016301;GO:0004675;GO:0004674;GO:0005524;GO:0006468;GO:0005886;GO:0007166;GO:0016021;GO:0016310;GO:0016020;GO:0000166;GO:0004672;GO:0016740;GO:0007178	molecular_function;molecular_function;molecular_function;molecular_function;biological_process;cellular_component;biological_process;cellular_component;biological_process;cellular_component;molecular_function;molecular_function;molecular_function;biological_process	kinase activity;transmembrane receptor protein serine/threonine kinase activity;protein serine/threonine kinase activity;ATP binding;protein phosphorylation;plasma membrane;cell surface receptor signaling pathway;integral component of membrane;phosphorylation;membrane;nucleotide binding;protein kinase activity;transferase activity;transmembrane receptor protein serine/threonine kinase signaling p…	-	-	-
Pda_00024478	1.28911	1.79931	0.781288	1.71053	3.84071	4.93572	-1.36611	0.688209	7.87732	0.0295398	0.256633	-	B9GKI1	Tubulin beta chain	XP_002298036.1	hypothetical protein POPTR_0001s09330g	7472769	LOC7472769	tubulin beta chain	-	PF03953;PF00091	Tubulin C-terminal domain;Tubulin/FtsZ family, GTPase domain	IPR003008;IPR013838;IPR036525;IPR018316;IPR017975;IPR002453;IPR000217;IPR023123;IPR008280;IPR037103	Tubulin/FtsZ, GTPase domain;Beta tubulin, autoregulation binding site;Tubulin/FtsZ, GTPase domain superfamily;Tubulin/FtsZ, 2-layer sandwich domain;Tubulin, conserved site;Beta tubulin;Tubulin;Tubulin, C-terminal;Tubulin/FtsZ, C-terminal;Tubulin/FtsZ, C-terminal domain superfamily	COG5023;KOG1375	Tubulin;Beta tubulin	GO:0003924;GO:0005525;GO:0005200;GO:0005737;GO:0005874;GO:0007010;GO:0005856;GO:0000166;GO:0007017	molecular_function;molecular_function;molecular_function;cellular_component;cellular_component;biological_process;cellular_component;molecular_function;biological_process	GTPase activity;GTP binding;structural constituent of cytoskeleton;cytoplasm;microtubule;cytoskeleton organization;cytoskeleton;nucleotide binding;microtubule-based process	K07375;K07375;K07375	ko04540;ko05130;ko04145	Gap junction;Pathogenic Escherichia coli infection;Phagosome
Pda_00024486	0.0727751	0.0786869	0.0346552	0.0654077	0.402239	0.448887	-2.19974	-0.817665	7.75932	0.0301215	0.25742	-	B9GKI8	Uncharacterized protein	XP_002299538.2	hypothetical protein POPTR_0001s09250g	7479319	LOC7479319	FT-interacting protein 1	-	PF08372;PF00168	Plant phosphoribosyltransferase C-terminal;C2 domain	IPR035892;IPR013583;IPR000008	C2 domain superfamily;Phosphoribosyltransferase C-terminal;C2 domain	ENOG410XRQN;ENOG410IJC0	-;-	GO:0016021;GO:0016020	cellular_component;cellular_component	integral component of membrane;membrane	-	-	-
Pda_00024492	1.43957	0.457798	0	1.49172	15.5464	10.9046	-3.74857	0.858036	8.20039	0.0277311	0.253051	-	M4Q017	Tubulin beta chain	-	-	-	-	-	-	PF03953;PF00091	Tubulin C-terminal domain;Tubulin/FtsZ family, GTPase domain	IPR003008;IPR013838;IPR036525;IPR018316;IPR017975;IPR002453;IPR000217;IPR023123;IPR008280;IPR037103	Tubulin/FtsZ, GTPase domain;Beta tubulin, autoregulation binding site;Tubulin/FtsZ, GTPase domain superfamily;Tubulin/FtsZ, 2-layer sandwich domain;Tubulin, conserved site;Beta tubulin;Tubulin;Tubulin, C-terminal;Tubulin/FtsZ, C-terminal;Tubulin/FtsZ, C-terminal domain superfamily	-	-	GO:0003924;GO:0005525;GO:0005200;GO:0005737;GO:0005874;GO:0007010;GO:0005856;GO:0000166;GO:0007017	molecular_function;molecular_function;molecular_function;cellular_component;cellular_component;biological_process;cellular_component;molecular_function;biological_process	GTPase activity;GTP binding;structural constituent of cytoskeleton;cytoplasm;microtubule;cytoskeleton organization;cytoskeleton;nucleotide binding;microtubule-based process	-	-	-
Pda_00020526	0.651485	0.240327	0.315101	1.23444	1.95368	2.17137	-2.07305	1.16517	20.53	0.00363693	0.206499	-	B9IEP9	RING-type E3 ubiquitin transferase	XP_002321584.1	armadillo/beta-catenin repeat family protein	7457723	LOC7457723	U-box domain-containing protein 19	-	PF04564	U-box domain	IPR013083;IPR011989;IPR003613;IPR016024;IPR000225	Zinc finger, RING/FYVE/PHD-type;Armadillo-like helical;U box domain;Armadillo-type fold;Armadillo	ENOG410ITMD;ENOG410YFDU	-;-	GO:0016567;GO:0004842;GO:0005634;GO:0005737;GO:0016740	biological_process;molecular_function;cellular_component;cellular_component;molecular_function	protein ubiquitination;ubiquitin-protein transferase activity;nucleus;cytoplasm;transferase activity	-	-	-
Pda_00020525	1.62488	0.745844	0.689815	3.52972	4.30275	5.62003	-2.06293	2.48884	25.2773	0.00218798	0.187251	-	B9IEP9	RING-type E3 ubiquitin transferase	XP_002321584.1	armadillo/beta-catenin repeat family protein	7457723	LOC7457723	U-box domain-containing protein 19	-	PF04564	U-box domain	IPR013083;IPR011989;IPR003613;IPR016024;IPR000225	Zinc finger, RING/FYVE/PHD-type;Armadillo-like helical;U box domain;Armadillo-type fold;Armadillo	ENOG410ITMD;ENOG410YFDU	-;-	GO:0016567;GO:0004842;GO:0005634;GO:0005737;GO:0016740	biological_process;molecular_function;cellular_component;cellular_component;molecular_function	protein ubiquitination;ubiquitin-protein transferase activity;nucleus;cytoplasm;transferase activity	-	-	-
Pda_00020523	0.133214	0.160981	0.200259	0.167619	0.570692	0.605451	-1.37316	-0.661005	6.00029	0.0477121	0.295571	-	B9IEP7	Glycosyl transferase family 20 family protein	XP_002322159.2	glycosyl transferase family 20 family protein	7453760	LOC7453760	probable alpha,alpha-trehalose-phosphate synthase [UDP-forming] 9	-	PF00982;PF02358	lycosyltransferase family 20;Trehalose-phosphatase	IPR023214;IPR036412;IPR006379;IPR003337;IPR001830	HAD superfamily;HAD-like superfamily;HAD-superfamily hydrolase, subfamily IIB;Trehalose-phosphatase;Glycosyl transferase, family 20	KOG1050;COG0380;COG1877	Trehalose-6-phosphate synthase component TPS1 and related subunits;Trehalose-6-phosphate synthase;Trehalose-6-phosphatase	GO:0016311;GO:0005737;GO:0005992;GO:0016791;GO:0070413;GO:0003824;GO:0016740	biological_process;cellular_component;biological_process;molecular_function;biological_process;molecular_function;molecular_function	dephosphorylation;cytoplasm;trehalose biosynthetic process;phosphatase activity;trehalose metabolism in response to stress;catalytic activity;transferase activity	K16055	ko00500	Starch and sucrose metabolism
Pda_00020538	5.02069	12.2685	1.81703	13.7538	42.8331	27.3825	-2.07022	4.21419	7.83762	0.0302101	0.25742	-	B9I394	Uncharacterized protein	XP_002318042.2	hypothetical protein POPTR_0012s08140g	7483495	LOC7483495	serine/threonine-protein kinase HT1	-	PF07714	Protein tyrosine kinase	IPR001245;IPR008271;IPR000719;IPR011009	Serine-threonine/tyrosine-protein kinase, catalytic domain;Serine/threonine-protein kinase, active site;Protein kinase domain;Protein kinase-like domain superfamily	COG0515;KOG0192	Serine/threonine protein kinase;Tyrosine kinase specific for activated (GTP-bound) p21cdc42Hs	GO:0004871;GO:0005524;GO:0006468;GO:0005737;GO:0035556;GO:0004672	molecular_function;molecular_function;biological_process;cellular_component;biological_process;molecular_function	signal transducer activity;ATP binding;protein phosphorylation;cytoplasm;intracellular signal transduction;protein kinase activity	-	-	-
Pda_00020498	19.1934	22.2415	10.424	49.7088	55.7614	53.5915	-1.56026	2.6808	26.3101	0.00191072	0.184619	-	B9IEM1	Uncharacterized protein	XP_002321566.1	hypothetical protein POPTR_0015s08290g	7474875	LOC7474875	snakin-2	-	PF02704	ibberellin regulated protein	IPR003854	Gibberellin regulated protein	ENOG410YSXZ;ENOG410J26T	-;-	-	-	-	-	-	-
Pda_00032211	0.663184	0.370479	0.0982504	0.472863	2.81742	1.95919	-2.11133	0.592706	5.99721	0.0486851	0.297067	-	U5FM42	Glycosyltransferase	XP_006374283.1	hypothetical protein POPTR_0015s05670g	18105634	LOC18105634	UDP-glycosyltransferase 88B1	-	PF00201	UDP-glucoronosyl and UDP-glucosyl transferase	IPR035595;IPR002213	UDP-glycosyltransferase family, conserved site;UDP-glucuronosyl/UDP-glucosyltransferase	KOG1192;COG1819	UDP-glucuronosyl and UDP-glucosyl transferase;Glycosyl transferases, related to UDP-glucuronosyltransferase	GO:0016757;GO:0043231;GO:0016740;GO:0008152;GO:0016758;GO:0080043;GO:0080044	molecular_function;cellular_component;molecular_function;biological_process;molecular_function;molecular_function;molecular_function	transferase activity, transferring glycosyl groups;intracellular membrane-bounded organelle;transferase activity;metabolic process;transferase activity, transferring hexosyl groups;quercetin 3-O-glucosyltransferase activity;quercetin 7-O-glucosyltransferase activity	-	-	-
Pda_00032212	1.56435	0.822542	0.547646	2.61551	4.64949	3.79843	-1.83818	1.77267	16.3883	0.00633265	0.213879	-	U5FM42	Glycosyltransferase	XP_006374283.1	hypothetical protein POPTR_0015s05670g	18105634	LOC18105634	UDP-glycosyltransferase 88B1	-	PF00201	UDP-glucoronosyl and UDP-glucosyl transferase	IPR035595;IPR002213	UDP-glycosyltransferase family, conserved site;UDP-glucuronosyl/UDP-glucosyltransferase	KOG1192;COG1819	UDP-glucuronosyl and UDP-glucosyl transferase;Glycosyl transferases, related to UDP-glucuronosyltransferase	GO:0016757;GO:0043231;GO:0016740;GO:0008152;GO:0016758;GO:0080043;GO:0080044	molecular_function;cellular_component;molecular_function;biological_process;molecular_function;molecular_function;molecular_function	transferase activity, transferring glycosyl groups;intracellular membrane-bounded organelle;transferase activity;metabolic process;transferase activity, transferring hexosyl groups;quercetin 3-O-glucosyltransferase activity;quercetin 7-O-glucosyltransferase activity	-	-	-
Pda_00027666	2.94986	3.62841	7.6679	6.53807	10.1832	16.3179	-1.1672	2.18297	6.48345	0.0425886	0.284358	-	B9GKV1	Uncharacterized protein	XP_002298097.1	hypothetical protein POPTR_0001s16970g	7490948	LOC7490948	transcription factor MYB114	-	PF00249	Myb-like DNA-binding domain	IPR001005;IPR017930;IPR009057	SANT/Myb domain;Myb domain;Homeobox-like domain superfamily	KOG0048;COG5147	Transcription factor, Myb superfamily;Myb superfamily proteins, including transcription factors and mRNA splicing factors	GO:0001135;GO:0006357;GO:0000981;GO:0005634;GO:0003677;GO:0044212;GO:0030154;GO:0043565	molecular_function;biological_process;molecular_function;cellular_component;molecular_function;molecular_function;biological_process;molecular_function	transcription factor activity, RNA polymerase II transcription factor recruiting;regulation of transcription by RNA polymerase II;RNA polymerase II transcription factor activity, sequence-specific DNA binding;nucleus;DNA binding;transcription regulatory region DNA binding;cell differentiation;sequence-specific DNA binding	-	-	-
Pda_00032201	0.276887	0.207263	0.0709974	1.1256	0.90485	0.838958	-2.29967	-0.206487	17.4699	0.00516273	0.21271	-	B9H1Z1	Fatty acyl-CoA reductase	XP_002305561.2	hypothetical protein POPTR_0004s19580g	7479040	LOC7479040	fatty acyl-CoA reductase 3	-	PF07993;PF03015	Male sterility protein;Male sterility protein	IPR026055;IPR036291;IPR033640;IPR013120	Fatty acyl-CoA reductase;NAD(P)-binding domain superfamily;Fatty acyl-CoA reductase, C-terminal;Male sterility, NAD-binding	KOG1221;ENOG410XS7R	Acyl-CoA reductase;-	GO:0080019;GO:0055114;GO:0043231;GO:0035336;GO:0102965;GO:0010345;GO:0006629;GO:0016491	molecular_function;biological_process;cellular_component;biological_process;molecular_function;biological_process;biological_process;molecular_function	fatty-acyl-CoA reductase (alcohol-forming) activity;oxidation-reduction process;intracellular membrane-bounded organelle;long-chain fatty-acyl-CoA metabolic process;alcohol-forming fatty acyl-CoA reductase activity;suberin biosynthetic process;lipid metabolic process;oxidoreductase activity	K13356;K13356;K13356	ko04212;ko04146;ko00073	Longevity regulating pathway - worm;Peroxisome;Cutin, suberine and wax biosynthesis
Pda_00019489	0.368816	0.422234	0.132582	0.559614	1.28376	1.08463	-1.58656	-0.0787704	8.24973	0.0266855	0.249661	-	B9GIB8	Uncharacterized protein	XP_002298786.2	hypothetical protein POPTR_0001s29870g	7478668	LOC7478668	serine carboxypeptidase-like 18	-	PF00450	Serine carboxypeptidase	IPR001563;IPR033124;IPR029058	Peptidase S10, serine carboxypeptidase;Serine carboxypeptidases, histidine active site;Alpha/Beta hydrolase fold	KOG1282;COG2939	Serine carboxypeptidases (lysosomal cathepsin A);Carboxypeptidase C (cathepsin A)	GO:0051603;GO:0016747;GO:0006508;GO:0019748;GO:0004185	biological_process;molecular_function;biological_process;biological_process;molecular_function	proteolysis involved in cellular protein catabolic process;transferase activity, transferring acyl groups other than amino-acyl groups;proteolysis;secondary metabolic process;serine-type carboxypeptidase activity	-	-	-
Pda_00019481	2.82498	3.68841	0.799531	3.957	8.69376	9.97274	-1.55308	1.55252	6.43488	0.0431498	0.285078	-	U5GX03	Uncharacterized protein	XP_006369728.1	hypothetical protein POPTR_0001s29950g	7478665	LOC7478665	uncharacterized LOC7478665	-	-	-	-	-	ENOG410Z950;ENOG410J1I0	-;-	-	-	-	-	-	-
Pda_00019480	0.24724	0.456023	0.0969576	0.53069	1.6329	1.49825	-2.11265	-0.29736	9.42125	0.0207138	0.233278	-	B9GIB0	Uncharacterized protein	XP_002298781.2	hypothetical protein POPTR_0001s29970g	7478664	LOC7478664	cyclin-D4-1	-	PF02984;PF00134	Cyclin, C-terminal domain;Cyclin, N-terminal domain	IPR036915;IPR013763;IPR006671;IPR004367	Cyclin-like superfamily;Cyclin-like;Cyclin, N-terminal;Cyclin, C-terminal domain	ENOG410XRKC;KOG0656	-;G1/S-specific cyclin D	GO:0005634	cellular_component	nucleus	-	-	-
Pda_00019519	0.207979	0.120664	0.112727	0.127656	1.62397	1.36793	-2.72631	0.856377	9.47844	0.0208857	0.233312	-	B9GIN7	Uncharacterized protein	XP_002300289.1	hypothetical protein POPTR_0001s29610g	7470765	LOC7470765	uncharacterized LOC7470765	-	-	-	-	-	ENOG410YIIF;ENOG410IXNI	-;-	GO:0016021;GO:0016020	cellular_component;cellular_component	integral component of membrane;membrane	-	-	-
Pda_00019471	12.8685	14.5887	2.34569	37.4889	43.534	27.8945	-1.80921	4.3045	7.71995	0.0310776	0.258632	-	B9HMZ8	Adenylyl-sulfate kinase	XP_002313178.2	hypothetical protein POPTR_0009s09110g	7469638	LOC7469638	adenylyl-sulfate kinase 3	-	PF01583	Adenylylsulphate kinase	IPR002891;IPR027417	Adenylyl-sulfate kinase;P-loop containing nucleoside triphosphate hydrolase	COG0529;KOG0635	Adenylylsulfate kinase and related kinases;Adenosine 5'-phosphosulfate kinase	GO:0016301;GO:0005524;GO:0000103;GO:0016310;GO:0070814;GO:0000166;GO:0004020;GO:0016740	molecular_function;molecular_function;biological_process;biological_process;biological_process;molecular_function;molecular_function;molecular_function	kinase activity;ATP binding;sulfate assimilation;phosphorylation;hydrogen sulfide biosynthetic process;nucleotide binding;adenylylsulfate kinase activity;transferase activity	K00860;K00860	ko00920;ko00230	Sulfur metabolism;Purine metabolism
Pda_00031176	0.166673	0.300354	0	0.594206	1.7702	3.03008	-3.40831	-0.837316	10.2918	0.0176663	0.226864	-	U5FM62	Uncharacterized protein	XP_006373522.1	hypothetical protein POPTR_0017s14490g	18107453	LOC18107453	basic leucine zipper 43	-	PF00170	bZIP transcription factor	IPR004827	Basic-leucine zipper domain	ENOG410IZ63;ENOG410YWTI	-;-	GO:0006355;GO:0003700	biological_process;molecular_function	regulation of transcription, DNA-templated;DNA binding transcription factor activity	-	-	-
Pda_00028201	1.40727	1.44356	1.62379	3.13283	5.66647	4.29132	-1.49398	1.35144	33.8966	0.000931821	0.156649	-	A0A1Y3BX49	Putative NADH:quinone oxidoreductase/Mrp antiporter, membrane subunit	-	-	-	-	-	-	-	-	IPR001750	NADH:quinone oxidoreductase/Mrp antiporter, membrane subunit	-	-	GO:0016021;GO:0005739;GO:0016020	cellular_component;cellular_component;cellular_component	integral component of membrane;mitochondrion;membrane	-	-	-
Pda_00028200	3.75015	3.91963	4.44466	8.49366	25.6047	12.3097	-1.87559	0.302882	16.7186	0.005739	0.213879	-	-	-	-	-	-	-	-	-	-	-	-	-	-	-	-	-	-	-	-	-
Pda_00041383	0.124511	0.37022	0.184462	1.20112	1.19646	0.896	-2.23605	0.0313456	22.2553	0.00282947	0.193019	-	U7DZD4	Uncharacterized protein	XP_006388680.1	hypothetical protein POPTR_0123s002401g, partial	18110364	LOC18110364	probable disease resistance protein At4g27220	-	PF00931	NB-ARC domain	IPR027417;IPR002182	P-loop containing nucleoside triphosphate hydrolase;NB-ARC	KOG4658;COG4886	Apoptotic ATPase;Leucine-rich repeat (LRR) protein	GO:0043531	molecular_function	ADP binding	-	-	-
Pda_00040134	5.13466	3.93543	2.52763	14.5845	8.18505	7.45069	-1.33748	3.34911	11.1873	0.0148423	0.221472	-	B9ILA3	Nucleoid DNA-binding family protein	XP_002324354.1	nucleoid DNA-binding family protein	7465443	LOC7465443	aspartyl protease family protein At5g10770	-	PF14543;PF14541	Xylanase inhibitor N-terminal;Xylanase inhibitor C-terminal	IPR033121;IPR021109;IPR001461;IPR001969;IPR032799;IPR032861	Peptidase family A1 domain;Aspartic peptidase domain superfamily;Aspartic peptidase A1 family;Aspartic peptidase, active site;Xylanase inhibitor, C-terminal;Xylanase inhibitor, N-terminal	ENOG410XNV7;KOG1339	-;Aspartyl protease	GO:0006508;GO:0003677;GO:0016787;GO:0008233;GO:0030163;GO:0004190	biological_process;molecular_function;molecular_function;molecular_function;biological_process;molecular_function	proteolysis;DNA binding;hydrolase activity;peptidase activity;protein catabolic process;aspartic-type endopeptidase activity	-	-	-
Pda_00028644	0.497468	0.58753	0.46771	0.58743	2.09018	1.34499	-1.30677	0.934191	8.31068	0.0267006	0.249661	-	B9HYR2	Uncharacterized protein	XP_002316682.1	hypothetical protein POPTR_0011s03770g	7495286	LOC7495286	receptor-like serine/threonine-protein kinase SD1-8	-	PF12398;PF07714;PF01453;PF00954;PF08276;PF11883	Receptor serine/threonine kinase;Protein tyrosine kinase;-mannose binding lectin;S-locus glycoprotein domain;PAN-like domain;omain of unknown function (DUF3403)	IPR001245;IPR017441;IPR000719;IPR000858;IPR011009;IPR036426;IPR008271;IPR021820;IPR022126;IPR003609;IPR001480;IPR024171	Serine-threonine/tyrosine-protein kinase, catalytic domain;Protein kinase, ATP binding site;Protein kinase domain;S-locus glycoprotein domain;Protein kinase-like domain superfamily;Bulb-type lectin domain superfamily;Serine/threonine-protein kinase, active site;S-locus receptor kinase, C-terminal;S-locus, receptor kinase;PAN/Apple domain;Bulb-type lectin domain;S-receptor-like serine/threonine-pr…	-	-	GO:0016301;GO:0004674;GO:0005524;GO:0048544;GO:0006468;GO:0005886;GO:0016021;GO:0016310;GO:0031625;GO:0016020;GO:0000166;GO:0004672;GO:0016740	molecular_function;molecular_function;molecular_function;biological_process;biological_process;cellular_component;cellular_component;biological_process;molecular_function;cellular_component;molecular_function;molecular_function;molecular_function	kinase activity;protein serine/threonine kinase activity;ATP binding;recognition of pollen;protein phosphorylation;plasma membrane;integral component of membrane;phosphorylation;ubiquitin protein ligase binding;membrane;nucleotide binding;protein kinase activity;transferase activity	-	-	-
Pda_00027906	0.668658	0.937191	0.715444	1.18413	3.53205	1.48199	-1.35837	0.855985	8.85569	0.0235428	0.241429	-	B9I2X5	Uncharacterized protein	XP_002317972.1	hypothetical protein POPTR_0012s06960g	7487133	LOC7487133	protein IMPAIRED IN BABA-INDUCED STERILITY 1	-	PF00069	Protein kinase domain	IPR017441;IPR000719;IPR008271;IPR011009	Protein kinase, ATP binding site;Protein kinase domain;Serine/threonine-protein kinase, active site;Protein kinase-like domain superfamily	ENOG410XPIR;KOG0600	-;Cdc2-related protein kinase	GO:0005524;GO:0005634;GO:0006468;GO:0051726;GO:0004693;GO:0004672	molecular_function;cellular_component;biological_process;biological_process;molecular_function;molecular_function	ATP binding;nucleus;protein phosphorylation;regulation of cell cycle;cyclin-dependent protein serine/threonine kinase activity;protein kinase activity	-	-	-
Pda_00027937	2.24681	3.07385	1.06992	2.74055	42.3341	28.7593	-3.44701	3.15874	12.5488	0.0115939	0.215824	-	A9P8N2	Uncharacterized protein	XP_006374403.1	hypothetical protein POPTR_0015s06880g	18105745	LOC18105745	PLASMODESMATA CALLOSE-BINDING PROTEIN 3	-	PF07983	X8 domain	IPR012946	X8 domain	ENOG410IZJ3;ENOG410YNCG	-;-	GO:0046658;GO:0004553;GO:0030247	cellular_component;molecular_function;molecular_function	anchored component of plasma membrane;hydrolase activity, hydrolyzing O-glycosyl compounds;polysaccharide binding	-	-	-
Pda_00021056	1.11706	0.534887	0.106388	2.18867	5.4236	2.78026	-2.47003	0.994834	9.32784	0.0215658	0.235325	-	U5FUV9	Uncharacterized protein	XP_006376132.1	hypothetical protein POPTR_0013s10080g	18104309	LOC18104309	eugenol synthase 1	-	PF13460;PF01073;PF05368	NAD(P)H-binding;3-beta hydroxysteroid dehydrogenase/isomerase family;NmrA-like family	IPR008030;IPR036291	NmrA-like domain;NAD(P)-binding domain superfamily	ENOG410Y0DY;ENOG410JA4A	-;-	-	-	-	-	-	-
Pda_00010437	1.80007	1.31375	0.666699	2.0951	14.0655	8.4312	-2.61465	2.28387	12.7793	0.0111406	0.215824	-	A0A0E4B8U7	Xylem cysteine peptidase 1	-	-	-	-	-	-	PF08246;PF00112	Cathepsin propeptide inhibitor domain (I29);Papain family cysteine protease	IPR025661;IPR013128;IPR013201;IPR000668;IPR025660;IPR000169	Cysteine peptidase, asparagine active site;Peptidase C1A;Cathepsin propeptide inhibitor domain (I29);Peptidase C1A, papain C-terminal;Cysteine peptidase, histidine active site;Cysteine peptidase, cysteine active site	-	-	GO:0008234;GO:0008233;GO:0006508;GO:0016787	molecular_function;molecular_function;biological_process;molecular_function	cysteine-type peptidase activity;peptidase activity;proteolysis;hydrolase activity	-	-	-
Pda_00010447	6.31218	7.71235	14.9143	21.4896	28.8901	23.1046	-1.30841	5.15676	16.5803	0.00616208	0.213879	-	U5GGN8	3-hydroxy-3-methylglutaryl coenzyme A reductase	XP_006384871.1	3-hydroxy-3-methylglutaryl coenzyme A reductase family protein	18098173	LOC18098173	3-hydroxy-3-methylglutaryl-coenzyme A reductase 1	-	PF00368	Hydroxymethylglutaryl-coenzyme A reductase	IPR002202;IPR009029;IPR023074;IPR023282;IPR023076;IPR004554;IPR009023	Hydroxymethylglutaryl-CoA reductase, class I/II;Hydroxymethylglutaryl-CoA reductase, class I/II, substrate-binding domain superfamily;Hydroxymethylglutaryl-CoA reductase, class I/II, catalytic domain superfamily;Hydroxymethylglutaryl-CoA reductase, N-terminal;Hydroxymethylglutaryl-CoA reductase, class I/II, conserved site;Hydroxymethylglutaryl-CoA reductase, eukaryotic/archaeal type;Hydroxymethyl…	KOG2480;COG1257	3-hydroxy-3-methylglutaryl-CoA (HMG-CoA) reductase;Hydroxymethylglutaryl-CoA reductase	GO:0055114;GO:0015936;GO:0050662;GO:0005778;GO:0016616;GO:0005783;GO:0004420;GO:0008299;GO:0016021;GO:0005789;GO:0016126;GO:0050661;GO:0016020;GO:0016491	biological_process;biological_process;molecular_function;cellular_component;molecular_function;cellular_component;molecular_function;biological_process;cellular_component;cellular_component;biological_process;molecular_function;cellular_component;molecular_function	oxidation-reduction process;coenzyme A metabolic process;coenzyme binding;peroxisomal membrane;oxidoreductase activity, acting on the CH-OH group of donors, NAD or NADP as acceptor;endoplasmic reticulum;hydroxymethylglutaryl-CoA reductase (NADPH) activity;isoprenoid biosynthetic process;integral component of membrane;endoplasmic reticulum membrane;sterol biosynthetic process;NADP binding;membrane…	K00021;K00021;K00021	ko00900;ko04976;ko04152	Terpenoid backbone biosynthesis;Bile secretion;AMPK signaling pathway
Pda_00010339	9.25743	8.42478	3.25693	12.372	33.637	25.6607	-1.69985	3.69474	10.9465	0.0155386	0.223142	-	B9MYT1	Harpin-induced family protein	XP_006384760.1	harpin-induced family protein	18098075	LOC18098075	NDR1/HIN1-like protein 13	-	PF03168	Late embryogenesis abundant protein	IPR004864	Late embryogenesis abundant protein, LEA-14	ENOG410IWKB;ENOG410YIDD	-;-	GO:0016021;GO:0016020	cellular_component;cellular_component	integral component of membrane;membrane	-	-	-
Pda_00010353	8.10147	11.9909	8.04142	17.2574	25.4296	23.5315	-1.18262	4.92622	30.0463	0.00132126	0.170534	-	U5GGK2	Uncharacterized protein	XP_006384773.1	hypothetical protein POPTR_0004s20970g	18098087	LOC18098087	uncharacterized protein At5g41620	-	-	-	-	-	ENOG410IGP6;ENOG410YDND	-;-	-	-	-	-	-	-
Pda_00010351	6.89579	7.28651	12.329	23.6048	14.6478	20.2767	-1.11095	3.8283	14.5392	0.00834841	0.215566	-	B9MYU0	F-box family protein	XP_006384770.1	F-box family protein	18098085	LOC18098085	F-box protein At2g27310	-	-	-	IPR036047	F-box-like domain superfamily	ENOG410IJW9;ENOG410YK80	-;-	GO:0016021;GO:0016020	cellular_component;cellular_component	integral component of membrane;membrane	-	-	-
Pda_00010473	19.1176	31.3453	27.9633	10.0529	13.2909	11.5851	1.21078	3.39295	34.6721	0.000876008	0.156649	-	B9MZ50	Uncharacterized protein	XP_006384902.1	hypothetical protein POPTR_0004s22060g	18098197	LOC18098197	uncharacterized LOC18098197	-	PF04520	Senescence regulator	IPR007608	Senescence regulator S40	ENOG410J20A;ENOG410YVXT	-;-	-	-	-	-	-	-
Pda_00010363	150.722	124.63	123.106	294.532	317.686	354.492	-1.22494	7.36422	69.4718	0.000121469	0.117842	-	B9MYV0	CCR4-NOT transcription complex family protein	XP_006384784.1	CCR4-NOT transcription complex family protein	18098097	LOC18098097	probable CCR4-associated factor 1 homolog 11	-	PF04857	CAF1 family ribonuclease	IPR036397;IPR012337;IPR006941	Ribonuclease H superfamily;Ribonuclease H-like superfamily;Ribonuclease CAF1	COG5228;KOG0304	mRNA deadenylase subunit;mRNA deadenylase subunit	GO:0043928;GO:0090503;GO:0017148;GO:0004535;GO:0030015;GO:0003676;GO:0000932	biological_process;biological_process;biological_process;molecular_function;cellular_component;molecular_function;cellular_component	exonucleolytic nuclear-transcribed mRNA catabolic process involved in deadenylation-dependent decay;RNA phosphodiester bond hydrolysis, exonucleolytic;negative regulation of translation;poly(A)-specific ribonuclease activity;CCR4-NOT core complex;nucleic acid binding;P-body	K12581	ko03018	RNA degradation
Pda_00032357	75.3606	96.1546	100.607	34.0472	55.1486	45.6435	1.06199	3.73343	29.3841	0.00137015	0.170617	-	B9GVD5	TRANSLOCASE OF INNER MITOCHONDRIAL MEMBRANE 23 family protein	XP_002303213.1	TRANSLOCASE OF INNER MITOCHONDRIAL MEMBRANE 23 family protein	7478175	LOC7478175	mitochondrial import inner membrane translocase subunit TIM23-2	-	PF02466	Tim17/Tim22/Tim23/Pmp24 family	IPR003397	Mitochondrial inner membrane translocase subunit Tim17/Tim22/Tim23/peroxisomal protein PMP24	COG5596;KOG3324	Mitochondrial import inner membrane translocase, subunit TIM22;Mitochondrial import inner membrane translocase, subunit TIM23	GO:0005744;GO:0030150;GO:0016021;GO:0016020;GO:0031305	cellular_component;biological_process;cellular_component;cellular_component;cellular_component	mitochondrial inner membrane presequence translocase complex;protein import into mitochondrial matrix;integral component of membrane;membrane;integral component of mitochondrial inner membrane	K17794	ko04212	Longevity regulating pathway - worm
Pda_00040846	25.4264	27.5513	10.1401	25.56	137.756	71.3358	-1.81765	4.80579	7.52246	0.0326099	0.262581	-	H9NAE8	Pollen coat protein	-	-	-	-	-	-	-	-	-	-	-	-	-	-	-	-	-	-
Pda_00028362	0.0132581	0.0764539	0.00982091	0.0500468	0.777816	0.50884	-3.65283	-0.245633	9.46929	0.0209262	0.233312	-	B9IB91	Uncharacterized protein	XP_002320595.2	hypothetical protein POPTR_0014s19050g	7463421	LOC7463421	protein BREAST CANCER SUSCEPTIBILITY 2 homolog B	-	PF09103;PF09169;PF00634	BRCA2, oligonucleotide/oligosaccharide-binding, domain 1;BRCA2, helical;BRCA2 repeat	IPR015187;IPR015525;IPR036315;IPR002093;IPR015252;IPR012340	BRCA2, OB1;Breast cancer type 2 susceptibility protein;BRCA2 helical domain superfamily;BRCA2 repeat;Breast cancer type 2 susceptibility protein, helical domain;Nucleic acid-binding, OB-fold	KOG4751;ENOG410Y06W	DNA recombinational repair protein BRCA2;-	GO:0000724;GO:0005634;GO:0006355;GO:0003697;GO:0006281	biological_process;cellular_component;biological_process;molecular_function;biological_process	double-strand break repair via homologous recombination;nucleus;regulation of transcription, DNA-templated;single-stranded DNA binding;DNA repair	K08775;K08775;K08775;K08775	ko03440;ko05200;ko03460;ko05212	Homologous recombination;Pathways in cancer;Fanconi anemia pathway;Pancreatic cancer
Pda_00014958	0.923856	0.535997	0.50074	0.73717	4.82057	3.14062	-2.06001	0.308113	8.69389	0.0247763	0.244447	-	B9IAK5	Zinc finger family protein	XP_002320486.1	zinc finger family protein	7468527	LOC7468527	E3 ubiquitin-protein ligase RNF34	-	PF13920	Zinc finger, C3HC4 type (RING finger)	IPR013083;IPR001841	Zinc finger, RING/FYVE/PHD-type;Zinc finger, RING-type	ENOG410J21A;ENOG410YP5G	-;-	-	-	-	-	-	-
Pda_00015009	2.65505	4.05787	1.30868	3.89337	17.0525	16.4221	-2.14367	2.55134	10.7629	0.0160992	0.223142	-	Q6J192	Fasciclin-like AGP 12	-	-	-	-	-	-	PF02469	asciclin domain	IPR000782;IPR036378	FAS1 domain;FAS1 domain superfamily	-	-	-	-	-	-	-	-
Pda_00014926	0.352148	0.363447	0.19564	0.402816	4.56583	3.12824	-3.06484	1.53048	13.0834	0.0105776	0.215824	-	B9IAH8	Barren family protein	XP_002321137.1	barren family protein	7462066	LOC7462066	condensin complex subunit 2	-	PF05786	Condensin complex subunit 2	IPR022816	Condensin complex subunit 2/barren	COG5229;KOG2328	Chromosome condensation complex Condensin, subunit H;Chromosome condensation complex Condensin, subunit H	GO:0000796;GO:0072587;GO:0000799;GO:2000373;GO:0044547;GO:0003682;GO:0007076	cellular_component;molecular_function;cellular_component;biological_process;molecular_function;molecular_function;biological_process	condensin complex;DNA topoisomerase (ATP-hydrolyzing) activator activity;nuclear condensin complex;positive regulation of DNA topoisomerase (ATP-hydrolyzing) activity;DNA topoisomerase binding;chromatin binding;mitotic chromosome condensation	K06676	ko04111	Cell cycle - yeast
Pda_00014928	0.184681	0.164025	0.205203	0.265575	0.93069	0.819378	-1.79179	0.0394131	12.6167	0.0110031	0.215824	-	B9IAI0	Early-responsive to dehydration family protein	XP_002321139.1	early-responsive to dehydration family protein	7462068	LOC7462068	CSC1-like protein At3g21620	-	PF02714;PF13967;PF14703	Calcium-dependent channel, 7TM region, putative phosphate;Late exocytosis, associated with Golgi transport;Cytosolic domain of 10TM putative phosphate transporter	IPR032880;IPR027815;IPR003864	Calcium permeable stress-gated cation channel 1, N-terminal transmembrane domain;10TM putative phosphate transporter, cytosolic domain;Calcium-dependent channel, 7TM region, putative phosphate	COG5594;KOG1134	Uncharacterized integral membrane protein;Uncharacterized conserved protein	GO:0016021;GO:0016020	cellular_component;cellular_component	integral component of membrane;membrane	-	-	-
Pda_00016163	0.294955	0.159458	0.0983194	0.204123	2.32712	1.74272	-2.83898	-0.224995	9.3492	0.0214676	0.234995	-	B9H2D4	Uncharacterized protein	XP_002305050.2	hypothetical protein POPTR_0004s06150g	7476311	LOC7476311	carboxy-terminal domain RNA polymerase II polypeptide A small phosphatase 1	-	PF03031	NLI interacting factor-like phosphatase	IPR004274;IPR011948;IPR023214;IPR036412	FCP1 homology domain;Dullard phosphatase domain, eukaryotic;HAD superfamily;HAD-like superfamily	KOG1605;COG5190	TFIIF-interacting CTD phosphatase, including NLI-interacting factor (involved in RNA polymerase II regulation);TFIIF-interacting CTD phosphatases, including NLI-interacting factor	GO:0006470;GO:0016311;GO:0016791;GO:0004721	biological_process;biological_process;molecular_function;molecular_function	protein dephosphorylation;dephosphorylation;phosphatase activity;phosphoprotein phosphatase activity	-	-	-
Pda_00016099	0.492207	1.86267	0.364601	5.47074	9.95739	3.47986	-2.73701	-0.500145	12.8715	0.0106704	0.215824	-	B9H282	Uncharacterized protein	XP_002305690.1	hypothetical protein POPTR_0004s06740g	-	-	-	-	-	-	-	-	-	-	-	-	-	-	-	-
Pda_00016109	4.47812	6.12193	8.77902	14.1515	26.3187	14.1924	-1.45447	2.90483	18.1382	0.0049797	0.21271	-	B9H290	Kunitz-type protease inhibitor KPI-D2.2	XP_002305032.2	trypsin protein inhibitor 3	7494372	LOC7494372	kunitz trypsin inhibitor 2	-	PF00197	Trypsin and protease inhibitor	IPR002160;IPR011065	Proteinase inhibitor I3, Kunitz legume;Kunitz inhibitor STI-like superfamily	ENOG410IWBP;ENOG410YHN1	-;-	GO:0010951;GO:0006508;GO:0004866;GO:0008233	biological_process;biological_process;molecular_function;molecular_function	negative regulation of endopeptidase activity;proteolysis;endopeptidase inhibitor activity;peptidase activity	-	-	-
Pda_00016102	0.0194093	0.0629578	0.10783	0.708241	2.10559	1.54375	-4.45178	0.281626	42.885	0.000513388	0.13014	-	B9H285	Proton-dependent oligopeptide transport family protein	XP_002305027.1	proton-dependent oligopeptide transport family protein	7494367	LOC7494367	protein NRT1/ PTR FAMILY 5.9	-	PF00854	POT family	IPR036259;IPR020846;IPR000109	MFS transporter superfamily;Major facilitator superfamily domain;Proton-dependent oligopeptide transporter family	COG3104;KOG1237	Dipeptide/tripeptide permease;H+/oligopeptide symporter	GO:0055085;GO:0016021;GO:0022857;GO:0016020	biological_process;cellular_component;molecular_function;cellular_component	transmembrane transport;integral component of membrane;transmembrane transporter activity;membrane	-	-	-
Pda_00016111	0.52502	0.397369	1.13756	8.555	6.57187	2.18734	-3.04878	0.968138	21.4389	0.0033124	0.201113	-	Q4W182	Kunitz trypsin inhibitor	-	-	-	-	-	-	PF00197	Trypsin and protease inhibitor	IPR002160;IPR011065	Proteinase inhibitor I3, Kunitz legume;Kunitz inhibitor STI-like superfamily	-	-	GO:0010951;GO:0004866	biological_process;molecular_function	negative regulation of endopeptidase activity;endopeptidase inhibitor activity	-	-	-
Pda_00016110	1.00785	0.532191	0.859417	9.52587	10.3841	4.79369	-3.31274	1.59989	59.5417	0.000206785	0.118133	-	Q4W186	Kunitz trypsin inhibitor	-	-	-	-	-	-	PF00197	Trypsin and protease inhibitor	IPR002160;IPR011065	Proteinase inhibitor I3, Kunitz legume;Kunitz inhibitor STI-like superfamily	-	-	GO:0010951;GO:0004866	biological_process;molecular_function	negative regulation of endopeptidase activity;endopeptidase inhibitor activity	-	-	-
Pda_00033488	0.787531	1.13534	1.51981	0.452002	0.419258	0.669808	1.19763	-0.00998571	10.2216	0.0173299	0.225281	-	B9IE56	Uncharacterized protein	XP_002322064.2	hypothetical protein POPTR_0015s03880g	-	-	-	-	PF13947;PF07714;PF14380	Wall-associated receptor kinase galacturonan-binding;Protein tyrosine kinase;Wall-associated receptor kinase C-terminal	IPR001245;IPR017441;IPR000719;IPR011009;IPR008271;IPR032872;IPR025287	Serine-threonine/tyrosine-protein kinase, catalytic domain;Protein kinase, ATP binding site;Protein kinase domain;Protein kinase-like domain superfamily;Serine/threonine-protein kinase, active site;Wall-associated receptor kinase, C-terminal;Wall-associated receptor kinase, galacturonan-binding domain	COG0515;KOG1187	Serine/threonine protein kinase;Serine/threonine protein kinase	GO:0004674;GO:0005524;GO:0006468;GO:0005886;GO:0007166;GO:0030247;GO:0004672	molecular_function;molecular_function;biological_process;cellular_component;biological_process;molecular_function;molecular_function	protein serine/threonine kinase activity;ATP binding;protein phosphorylation;plasma membrane;cell surface receptor signaling pathway;polysaccharide binding;protein kinase activity	-	-	-
Pda_00033494	0.754868	1.10395	0.182805	1.21773	12.8189	9.50078	-3.44188	3.7546	11.8282	0.0131799	0.218993	-	B9IE63	Kinesin-like protein	XP_002321490.2	nodulin-25 precursor family protein	7453885	LOC7453885	kinesin-like protein NACK1	-	PF11995;PF00225	omain of unknown function (DUF3490);Kinesin motor domain	IPR021881;IPR001752;IPR027640;IPR019821;IPR036961;IPR027417	NPK1-activating kinesin-like protein, C-terminal;Kinesin motor domain;Kinesin-like protein;Kinesin motor domain, conserved site;Kinesin motor domain superfamily;P-loop containing nucleoside triphosphate hydrolase	KOG0242;COG5059	Kinesin-like protein;Kinesin-like protein	GO:0007018;GO:0005524;GO:0003777;GO:0003774;GO:0008017;GO:0005874;GO:0000166;GO:0016887;GO:0005871	biological_process;molecular_function;molecular_function;molecular_function;molecular_function;cellular_component;molecular_function;molecular_function;cellular_component	microtubule-based movement;ATP binding;microtubule motor activity;motor activity;microtubule binding;microtubule;nucleotide binding;ATPase activity;kinesin complex	-	-	-
Pda_00033491	1.2344	1.27401	1.92376	0.716089	0.535114	0.765038	1.1727	1.11513	18.4081	0.00454547	0.210887	-	U7DZ95	Uncharacterized protein	XP_006388548.1	hypothetical protein POPTR_0160s00220g	-	-	-	-	PF14380	Wall-associated receptor kinase C-terminal	IPR032872	Wall-associated receptor kinase, C-terminal	COG0515;KOG1187	Serine/threonine protein kinase;Serine/threonine protein kinase	-	-	-	-	-	-
Pda_00036631	0.63192	0.580766	1.19364	1.11318	3.54751	2.80024	-1.57567	0.709025	9.95444	0.0186557	0.229211	-	R4TV57	COL6-1	-	-	-	-	-	-	PF00643	B-box zinc finger	IPR000315	B-box-type zinc finger	-	-	GO:0008270;GO:0005622	molecular_function;cellular_component	zinc ion binding;intracellular	-	-	-
Pda_00036639	8.81284	4.59542	2.36123	4.7187	166.525	118.647	-4.09937	3.63733	10.9896	0.0154109	0.222877	-	A0A250X621	Uncharacterized protein	-	-	-	-	-	-	-	-	IPR000164;IPR007125;IPR009072	Histone H3/CENP-A;Histone H2A/H2B/H3;Histone-fold	-	-	GO:0005634;GO:0005694;GO:0000786;GO:0003677;GO:0046982	cellular_component;cellular_component;cellular_component;molecular_function;molecular_function	nucleus;chromosome;nucleosome;DNA binding;protein heterodimerization activity	-	-	-
Pda_00036692	0.492343	0.560603	0.4115	0.679806	6.02897	4.34333	-2.84024	2.87935	14.8766	0.00792277	0.215566	-	B9IAX3	Uncharacterized protein	XP_002321215.2	hypothetical protein POPTR_0014s17020g	7469350	LOC7469350	uncharacterized LOC7469350	-	-	-	-	-	ENOG410YAWI;ENOG410IIQ6	-;-	-	-	-	-	-	-
Pda_00036362	0.802848	0.536831	0.223016	0.837403	1.66691	1.6164	-1.31671	0.513242	5.99592	0.0483667	0.296801	-	B9INP0	Uncharacterized protein	XP_002325656.2	hypothetical protein POPTR_0019s09610g	-;18108406	-;LOC18108406	-;probable acyl-activating enzyme 6	-;-	PF13193;PF00501	AMP-binding enzyme C-terminal domain;AMP-binding enzyme	IPR000873;IPR025110;IPR020845	AMP-dependent synthetase/ligase;AMP-binding enzyme, C-terminal domain;AMP-binding, conserved site	COG0318;KOG1176	Acyl-CoA synthetases (AMP-forming)/AMP-acid ligases II;Acyl-CoA synthetase	GO:0003824;GO:0008152	molecular_function;biological_process	catalytic activity;metabolic process	-	-	-
Pda_00036358	0.476235	0.288859	0.516249	1.81231	2.87266	2.28765	-2.38543	0.896254	53.9048	0.000253777	0.118133	-	B9N1P0	Proton-dependent oligopeptide transport family protein	XP_006371371.1	proton-dependent oligopeptide transport family protein	18108400	LOC18108400	protein NRT1/ PTR FAMILY 4.4	-	PF00854	POT family	IPR036259;IPR000109	MFS transporter superfamily;Proton-dependent oligopeptide transporter family	COG3104;KOG1237	Dipeptide/tripeptide permease;H+/oligopeptide symporter	GO:0016021;GO:0055085;GO:0022857;GO:0016020	cellular_component;biological_process;molecular_function;cellular_component	integral component of membrane;transmembrane transport;transmembrane transporter activity;membrane	-	-	-
Pda_00036359	0.73831	0.221746	1.4584	2.47732	3.98295	3.2313	-1.95177	-0.340248	9.0694	0.0221958	0.237608	-	B9N1P0	Proton-dependent oligopeptide transport family protein	XP_006371371.1	proton-dependent oligopeptide transport family protein	18108400	LOC18108400	protein NRT1/ PTR FAMILY 4.4	-	PF00854	POT family	IPR036259;IPR000109	MFS transporter superfamily;Proton-dependent oligopeptide transporter family	COG3104;KOG1237	Dipeptide/tripeptide permease;H+/oligopeptide symporter	GO:0016021;GO:0055085;GO:0022857;GO:0016020	cellular_component;biological_process;molecular_function;cellular_component	integral component of membrane;transmembrane transport;transmembrane transporter activity;membrane	-	-	-
Pda_00018179	2.3204	3.19314	3.80227	9.14248	5.36988	7.52786	-1.21028	1.81842	17.3936	0.00521765	0.21271	-	B9GH63	CONSTANS-like family protein	XP_002298500.1	CONSTANS-like family protein	7496802	LOC7496802	zinc finger protein CONSTANS-LIKE 16	-	PF06203	CCT motif	IPR000595;IPR010402	Cyclic nucleotide-binding domain;CCT domain	KOG1601;COG5641	GATA-4/5/6 transcription factors;GATA Zn-finger-containing transcription factor	GO:0005634	cellular_component	nucleus	-	-	-
Pda_00018189	0.360014	0.0648766	0	0.0754992	2.86773	3.59065	-3.76282	-0.719659	6.17096	0.0463796	0.292639	-	A0A2C9U327	Uncharacterized protein	-	-	110606490	LOC110606490	shewanella-like protein phosphatase 1	-	-	-	IPR004843	Calcineurin-like phosphoesterase domain, ApaH type	-	-	GO:0016787	molecular_function	hydrolase activity	-	-	-
Pda_00018147	1.85776	1.92134	2.136	2.50018	5.44133	4.77238	-1.04526	1.59481	12.2585	0.0117285	0.215824	-	B9GGQ6	BAG domain-containing family protein	XP_002298491.1	BAG domain-containing family protein	7487813	LOC7487813	BAG family molecular chaperone regulator 4	-	PF02179;PF00240	BAG domain;Ubiquitin family	IPR029071;IPR003103;IPR036533;IPR000626	Ubiquitin-like domain superfamily;BAG domain;BAG domain superfamily;Ubiquitin domain	KOG4361;ENOG4111WNH	BCL2-associated athanogene-like proteins and related BAG family chaperone regulators;-	GO:0051087	molecular_function	chaperone binding	-	-	-
Pda_00036676	24.9478	12.0781	9.84682	116.881	126.212	115.436	-2.87034	6.40667	51.8686	0.000316815	0.118133	-	U5FLQ4	RING-type E3 ubiquitin transferase	XP_006372525.1	U-box domain-containing family protein	18106594	LOC18106594	U-box domain-containing protein 21	-	PF04564	U-box domain	IPR013083;IPR011989;IPR003613;IPR016024;IPR000225	Zinc finger, RING/FYVE/PHD-type;Armadillo-like helical;U box domain;Armadillo-type fold;Armadillo	ENOG410Y3P9;ENOG410IIC2	-;-	GO:0016567;GO:0016740;GO:0004842	biological_process;molecular_function;molecular_function	protein ubiquitination;transferase activity;ubiquitin-protein transferase activity	-	-	-
Pda_00040707	1.23731	1.06061	0.866992	1.97765	7.20483	3.63079	-1.94742	1.89645	16.3987	0.00632324	0.213879	-	Q710T8	TIR/NBS/LRR protein	-	-	-	-	-	-	PF00931;PF01582	NB-ARC domain;TIR domain	IPR035897;IPR000157;IPR002182;IPR032675;IPR003593;IPR027417;IPR036390	Toll/interleukin-1 receptor homology (TIR) domain superfamily;Toll/interleukin-1 receptor homology (TIR) domain;NB-ARC;Leucine-rich repeat domain superfamily;AAA+ ATPase domain;P-loop containing nucleoside triphosphate hydrolase;Winged helix DNA-binding domain superfamily	-	-	GO:0007165;GO:0043531	biological_process;molecular_function	signal transduction;ADP binding	-	-	-
Pda_00035689	0.0860689	0.186121	0.127511	0.180497	1.93707	3.30329	-3.66935	0.0642862	13.0087	0.0107122	0.215824	-	B9ICY9	3-ketoacyl-CoA synthase	XP_002321860.1	hypothetical protein POPTR_0015s14120g	7481845	LOC7481845	3-ketoacyl-CoA synthase 6	-	PF08392;PF08541	AE1/Type III polyketide synthase-like protein;3-Oxoacyl-[acyl-carrier-protein (ACP)] synthase III C terminal	IPR012392;IPR013601;IPR013747;IPR016039	Very-long-chain 3-ketoacyl-CoA synthase;FAE1/Type III polyketide synthase-like protein;3-Oxoacyl-[acyl-carrier-protein (ACP)] synthase III, C-terminal;Thiolase-like	ENOG410IFZE;ENOG4111B0J	-;-	GO:0008152;GO:0016021;GO:0016746;GO:0006633;GO:0016020;GO:0003824;GO:0016747;GO:0016740	biological_process;cellular_component;molecular_function;biological_process;cellular_component;molecular_function;molecular_function;molecular_function	metabolic process;integral component of membrane;transferase activity, transferring acyl groups;fatty acid biosynthetic process;membrane;catalytic activity;transferase activity, transferring acyl groups other than amino-acyl groups;transferase activity	K15397	ko00062	Fatty acid elongation
Pda_00027102	3.94815	4.2386	2.33345	2.7834	25.236	17.5624	-2.03611	3.36546	7.5425	0.0324499	0.262419	-	B9HUC2	Forkhead-associated domain-containing family protein	XP_002315723.2	forkhead-associated domain-containing family protein	7498028	LOC7498028	FHA domain-containing protein At4g14490	-	PF00498	HA domain	IPR000253;IPR008984	Forkhead-associated (FHA) domain;SMAD/FHA domain superfamily	ENOG410J7VZ;ENOG410ZNU1	-;-	GO:0005634;GO:0003729	cellular_component;molecular_function	nucleus;mRNA binding	-	-	-
Pda_00027119	2.23052	3.25793	2.82623	3.88985	7.86695	6.69912	-1.09574	1.83908	14.1165	0.00853513	0.215566	-	A9P9D5	Uncharacterized protein	-	-	7498019	LOC7498019	uncharacterized LOC7498019	-	PF05514	HR-like lesion-inducing	IPR008637	HR-like lesion-inducer	ENOG4111T2N;ENOG410IYAR	-;-	GO:0016021;GO:0016020	cellular_component;cellular_component	integral component of membrane;membrane	-	-	-
Pda_00022573	12.978	28.7662	25.5794	40.1752	116.043	62.6933	-1.65309	5.64831	13.5323	0.0098137	0.215659	-	B9HVC9	Uncharacterized protein	XP_002314734.1	hypothetical protein POPTR_0010s10650g	7459063	LOC7459063	protein RICE SALT SENSITIVE 3	-	PF14215	bHLH-MYC and R2R3-MYB transcription factors N-terminal	IPR025610	Transcription factor MYC/MYB N-terminal	ENOG4111GDA;ENOG410IP86	-;-	GO:0006468;GO:0004674;GO:0005829;GO:0035556	biological_process;molecular_function;cellular_component;biological_process	protein phosphorylation;protein serine/threonine kinase activity;cytosol;intracellular signal transduction	-	-	-
Pda_00022540	4.25748	4.62546	2.06963	6.01381	12.143	9.51995	-1.27096	3.29864	10.7504	0.0161383	0.22329	-	B9HV98	Myb family transcription factor family protein	XP_002314722.1	myb family transcription factor family protein	7459044	LOC7459044	transcription factor MYB124	-	PF13921	Myb-like DNA-binding domain	IPR001005;IPR017930;IPR009057	SANT/Myb domain;Myb domain;Homeobox-like domain superfamily	KOG0048;COG5147	Transcription factor, Myb superfamily;Myb superfamily proteins, including transcription factors and mRNA splicing factors	GO:0001135;GO:0006357;GO:0000981;GO:0005634;GO:0003677;GO:0044212;GO:0030154;GO:0043565	molecular_function;biological_process;molecular_function;cellular_component;molecular_function;molecular_function;biological_process;molecular_function	transcription factor activity, RNA polymerase II transcription factor recruiting;regulation of transcription by RNA polymerase II;RNA polymerase II transcription factor activity, sequence-specific DNA binding;nucleus;DNA binding;transcription regulatory region DNA binding;cell differentiation;sequence-specific DNA binding	-	-	-
Pda_00022582	1.4088	1.22049	0.50558	1.16709	4.51401	4.14932	-1.5659	1.94561	6.70474	0.0401517	0.277966	-	A0A2C9V568	Uncharacterized protein	-	-	110623888	LOC110623888	inactive leucine-rich repeat receptor-like serine/threonine-protein kinase At1g60630	-	-	-	IPR000719;IPR011009;IPR032675;IPR013210;IPR001611	Protein kinase domain;Protein kinase-like domain superfamily;Leucine-rich repeat domain superfamily;Leucine-rich repeat-containing N-terminal, plant-type;Leucine-rich repeat	-	-	GO:0005524;GO:0006468;GO:0016021;GO:0016020;GO:0004672	molecular_function;biological_process;cellular_component;cellular_component;molecular_function	ATP binding;protein phosphorylation;integral component of membrane;membrane;protein kinase activity	-	-	-
Pda_00022584	0.500903	0.962832	0.597791	0.933735	3.6311	3.17597	-1.84125	0.46702	10.9432	0.0153503	0.222877	-	B9HVL9	Zinc knuckle family protein	XP_002315820.1	zinc knuckle family protein	7459070	LOC7459070	TIMELESS-interacting protein	-	PF07962;PF00098	Replication Fork Protection Component Swi3;Zinc knuckle	IPR012923;IPR036875;IPR001878	Chromosome segregation in meiosis protein 3;Zinc finger, CCHC-type superfamily;Zinc finger, CCHC-type	ENOG4111VXN;KOG3004	-;Meiotic chromosome segregation protein	GO:0008270;GO:0043111;GO:0005634;GO:0031298;GO:0003677;GO:0033262;GO:0007049;GO:0003676;GO:0048478;GO:0000076;GO:0006974	molecular_function;biological_process;cellular_component;cellular_component;molecular_function;biological_process;biological_process;molecular_function;biological_process;biological_process;biological_process	zinc ion binding;replication fork arrest;nucleus;replication fork protection complex;DNA binding;regulation of nuclear cell cycle DNA replication;cell cycle;nucleic acid binding;replication fork protection;DNA replication checkpoint;cellular response to DNA damage stimulus	-	-	-
Pda_00022591	2.68992	3.21212	1.77649	3.2895	8.27733	5.84273	-1.11592	2.59923	8.53172	0.0256988	0.246221	-	A0A1X9IVB3	Remorin family protein	-	-	-	-	-	-	-	-	IPR005516	Remorin, C-terminal	-	-	-	-	-	-	-	-
Pda_00022563	1.71262	1.84189	1.27537	2.31541	5.95715	4.07129	-1.28922	2.29766	12.8334	0.0109918	0.215824	-	B9HVC0	Xanthine/uracil permease family protein	XP_002315809.1	xanthine/uracil permease family protein	7459058	LOC7459058	nucleobase-ascorbate transporter 6	-	PF00860	Permease family	IPR006043	Xanthine/uracil/vitamin C permease	COG2233;KOG1292	Xanthine/uracil permeases;Xanthine/uracil transporters	GO:0016021;GO:0055085;GO:0022857;GO:0016020	cellular_component;biological_process;molecular_function;cellular_component	integral component of membrane;transmembrane transport;transmembrane transporter activity;membrane	-	-	-
Pda_00021815	8.2807	9.97374	3.2491	20.8053	50.0541	32.0575	-2.19075	4.59851	18.7486	0.00459869	0.210887	-	B9HLV6	Hexosyltransferase	XP_002311789.1	hypothetical protein POPTR_0008s19690g	7473239	LOC7473239	probable galacturonosyltransferase-like 9	-	PF01501	lycosyl transferase family 8	IPR002495;IPR029044	Glycosyl transferase, family 8;Nucleotide-diphospho-sugar transferases	ENOG410ZJKS;ENOG410IJGE	-;-	GO:0016757;GO:0000271;GO:0016021;GO:0005794;GO:0016020;GO:0016740	molecular_function;biological_process;cellular_component;cellular_component;cellular_component;molecular_function	transferase activity, transferring glycosyl groups;polysaccharide biosynthetic process;integral component of membrane;Golgi apparatus;membrane;transferase activity	-	-	-
Pda_00021823	6.03512	6.68568	6.72513	14.9133	16.7655	15.4191	-1.22978	4.31569	123.897	2.16e-05	0.117842	-	B9HLV1	Uncharacterized protein	XP_002312696.1	hypothetical protein POPTR_0008s19630g	7473236	LOC7473236	glycosyltransferase family 92 protein RCOM_0530710	-	PF01697	lycosyltransferase family 92	IPR008166	Glycosyltransferase family 92	ENOG410IVS1;ENOG4111YH8	-;-	GO:0016021;GO:0016020	cellular_component;cellular_component	integral component of membrane;membrane	-	-	-
Pda_00021782	0.0867086	0.0750018	0.0626235	0.130923	0.855135	0.781604	-2.88809	0.254042	16.2695	0.00644141	0.213879	-	B9HM76	Uncharacterized protein	XP_002312715.2	hypothetical protein POPTR_0008s20040g	7469088	LOC7469088	serine/threonine-protein kinase RUNKEL	-	PF00069	Protein kinase domain	IPR017441;IPR000719;IPR011009;IPR011989;IPR008271;IPR016024	Protein kinase, ATP binding site;Protein kinase domain;Protein kinase-like domain superfamily;Armadillo-like helical;Serine/threonine-protein kinase, active site;Armadillo-type fold	KOG0597;ENOG410XRQ6	Serine-threonine protein kinase FUSED;-	GO:0006468;GO:0004672;GO:0005524	biological_process;molecular_function;molecular_function	protein phosphorylation;protein kinase activity;ATP binding	-	-	-
Pda_00021820	0.300517	0.267589	0	0.155701	4.72054	4.13767	-3.87404	1.46906	6.86961	0.0384562	0.273848	-	U5FXP2	Uncharacterized protein	XP_006378206.1	hypothetical protein POPTR_0010s04810g	18102387	LOC18102387	uncharacterized LOC18102387	-	PF06075	Plant protein of unknown function (DUF936)	IPR010341	Protein of unknown function DUF936, plant	ENOG410IFCW;ENOG410YES1	-;-	-	-	-	-	-	-
Pda_00021831	0.360701	0.433336	0.31172	0.85729	2.79719	2.09475	-2.30236	-0.147632	20.702	0.00339725	0.201113	-	B9HLU0	Uncharacterized protein	XP_002311780.1	hypothetical protein POPTR_0008s19510g	7473229	LOC7473229	transcription factor BHLH094	-	PF00010	Helix-loop-helix DNA-binding domain	IPR036638;IPR011598	Helix-loop-helix DNA-binding domain superfamily;Myc-type, basic helix-loop-helix (bHLH) domain	ENOG410IKYI;ENOG410YAFX	-;-	GO:0046983	molecular_function	protein dimerization activity	-	-	-
Pda_00040579	2.72765	5.61018	6.03871	2.09024	2.396	0.932105	1.43238	1.3727	9.75229	0.0197204	0.231006	-	B9I542	Bidirectional sugar transporter SWEET	XP_002318374.1	hypothetical protein POPTR_0012s01400g	7485217	LOC7485217	bidirectional sugar transporter SWEET3	-	PF03083	Sugar efflux transporter for intercellular exchange	IPR004316	SWEET sugar transporter	ENOG4111M4R;KOG1623	-;Multitransmembrane protein	GO:0005886;GO:0016021;GO:0008643;GO:0016020;GO:0034219;GO:0051119	cellular_component;cellular_component;biological_process;cellular_component;biological_process;molecular_function	plasma membrane;integral component of membrane;carbohydrate transport;membrane;carbohydrate transmembrane transport;sugar transmembrane transporter activity	-	-	-
Pda_00022296	3.86571	4.56659	12.2031	2.66204	2.49008	3.94752	1.2141	3.329	6.9295	0.0378641	0.273521	-	B9GY44	Potassium transporter	XP_002304582.1	hypothetical protein POPTR_0003s14800g	7497530	LOC7497530	probable potassium transporter 13	-	PF02705	K+ potassium transporter	IPR003855	Potassium transporter	COG3158;ENOG410IGSR	K+ transporter;-	GO:0071805;GO:0016021;GO:0006811;GO:0006813;GO:0016020;GO:0015079	biological_process;cellular_component;biological_process;biological_process;cellular_component;molecular_function	potassium ion transmembrane transport;integral component of membrane;ion transport;potassium ion transport;membrane;potassium ion transmembrane transporter activity	-	-	-
Pda_00022295	0.760899	0.575897	0.338181	0.957417	7.96591	5.41792	-2.98285	-0.839293	12.324	0.0116925	0.215824	-	A9PCF4	Uncharacterized protein	XP_002303699.2	hypothetical protein POPTR_0003s14790g	7497529	LOC7497529	uncharacterized LOC7497529	-	-	-	-	-	ENOG410ZGDG;ENOG410J4TI	-;-	GO:0016021;GO:0016020	cellular_component;cellular_component	integral component of membrane;membrane	-	-	-
Pda_00022292	30.2928	26.4913	23.0567	65.6948	99.6687	73.9214	-1.52727	5.31725	56.8134	0.000220841	0.118133	-	B9GY40	Uncharacterized protein	XP_002303696.1	hypothetical protein POPTR_0003s14760g	7497526	LOC7497526	uncharacterized LOC7497526	-	-	-	-	-	ENOG410IZHE;ENOG410YZSP	-;-	-	-	-	-	-	-
Pda_00022332	0.867151	0.988734	0.385404	1.36885	3.06197	1.76755	-1.39844	0.504621	8.32772	0.0263083	0.248464	-	U5GN84	Uncharacterized protein	XP_006385832.1	hypothetical protein POPTR_0003s15110g	18097078	LOC18097078	WD repeat-containing protein WRAP73	-	PF00400	WD domain, G-beta repeat	IPR001680;IPR015943;IPR036322	WD40 repeat;WD40/YVTN repeat-like-containing domain superfamily;WD40-repeat-containing domain superfamily	ENOG410Y2P7;KOG4497	-;Uncharacterized conserved protein WDR8, contains WD repeats	-	-	-	-	-	-
Pda_00022344	591.831	846.908	858.815	342.079	349.827	408.677	1.10483	7.91864	45.0339	0.000423499	0.122171	-	U5GJH6	Uncharacterized protein	XP_006385841.1	hypothetical protein POPTR_0003s15190g	-	-	-	-	-	-	-	-	-	-	-	-	-	-	-	-
Pda_00034802	5.36559	7.23623	3.91045	7.15064	18.6455	13.8539	-1.19997	3.34003	9.59747	0.0203682	0.233278	-	B9N995	Uncharacterized protein	XP_006374325.1	hypothetical protein POPTR_0015s06070g	18105671	LOC18105671	ethylene-responsive transcription factor CRF4	-	PF00847	AP2 domain	IPR016177;IPR036955;IPR001471	DNA-binding domain superfamily;AP2/ERF domain superfamily;AP2/ERF domain	ENOG410IVSN;ENOG410YM3E	-;-	GO:0006351;GO:0005634;GO:0003677;GO:0006355;GO:0003700	biological_process;cellular_component;molecular_function;biological_process;molecular_function	transcription, DNA-templated;nucleus;DNA binding;regulation of transcription, DNA-templated;DNA binding transcription factor activity	-	-	-
Pda_00034809	0.183681	0.0331003	0.0340153	0.03852	1.16121	2.71316	-3.802	-0.500618	7.20034	0.0353335	0.268835	-	B9N986	Uncharacterized protein	XP_006374334.1	hypothetical protein POPTR_0015s06160g	18105680	LOC18105680	transcription factor SPEECHLESS	-	PF00010	Helix-loop-helix DNA-binding domain	IPR036638;IPR011598	Helix-loop-helix DNA-binding domain superfamily;Myc-type, basic helix-loop-helix (bHLH) domain	ENOG410ZJF9;ENOG410IJ4X	-;-	GO:0046983	molecular_function	protein dimerization activity	-	-	-
Pda_00009843	0.11092	0.18989	0.0205409	0.19772	1.57074	1.09227	-3.05394	-0.154705	9.77981	0.0196081	0.230605	-	B9HHU0	Uncharacterized protein	XP_002311244.2	hypothetical protein POPTR_0008s07190g	7462087	LOC7462087	uncharacterized LOC7462087	-	PF08311	Mad3/BUB1 homology region 1	IPR015661;IPR013212	Mitotic spindle checkpoint protein Bub1/Mad3;Mad3/Bub1 homology region 1	KOG1166;ENOG410YB62	Mitotic checkpoint serine/threonine protein kinase;-	GO:0051754;GO:0006468;GO:0007094;GO:0004672;GO:0000778	biological_process;biological_process;biological_process;molecular_function;cellular_component	meiotic sister chromatid cohesion, centromeric;protein phosphorylation;mitotic spindle assembly checkpoint;protein kinase activity;condensed nuclear chromosome kinetochore	-	-	-
Pda_00009849	1.98483	1.38456	1.20941	2.49746	4.95441	5.33498	-1.40801	0.519865	12.9806	0.0103256	0.215824	-	B9HSL3	Uncharacterized protein	XP_002315148.2	hypothetical protein POPTR_0010s19340g	7474419	LOC7474419	LOB domain-containing protein 21	-	PF03195	Lateral organ boundaries (LOB) domain	IPR004883	Lateral organ boundaries, LOB	ENOG410IX7P;ENOG4111BIH	-;-	-	-	-	-	-	-
Pda_00009735	12.6543	9.09727	13.7988	4.31942	4.54465	9.58555	1.00438	2.09411	7.90718	0.0295208	0.256633	-	B9HYD1	17.5 kd heat shock family protein	XP_002316160.1	17.5 kd heat shock family protein	7481611	LOC7481611	18.1 kDa class I heat shock protein	-	PF00011	Hsp20/alpha crystallin family	IPR031107;IPR008978;IPR002068	Small heat shock protein HSP20;HSP20-like chaperone;Alpha crystallin/Hsp20 domain	COG0071;KOG0710	Molecular chaperone (small heat shock protein);Molecular chaperone (small heat-shock protein Hsp26/Hsp42)	-	-	-	K13993	ko04141	Protein processing in endoplasmic reticulum
Pda_00009743	3.18052	2.22516	2.02683	7.44482	13.9803	8.50313	-1.94676	3.0555	37.4349	0.000777044	0.151423	-	B9HYD8	Isocitrate dehydrogenase [NADP]	XP_002315093.2	NADP-dependent isocitrate dehydrogenase family protein	7464575	LOC7464575	isocitrate dehydrogenase [NADP]	-	PF00180	Isocitrate/isopropylmalate dehydrogenase	IPR004790;IPR019818;IPR024084	Isocitrate dehydrogenase NADP-dependent;Isocitrate/isopropylmalate dehydrogenase, conserved site;Isopropylmalate dehydrogenase-like domain	COG0538;KOG1526	Isocitrate dehydrogenases;NADP-dependent isocitrate dehydrogenase	GO:0004450;GO:0055114;GO:0000287;GO:0016616;GO:0006099;GO:0046872;GO:0006102;GO:0051287;GO:0016491	molecular_function;biological_process;molecular_function;molecular_function;biological_process;molecular_function;biological_process;molecular_function;molecular_function	isocitrate dehydrogenase (NADP+) activity;oxidation-reduction process;magnesium ion binding;oxidoreductase activity, acting on the CH-OH group of donors, NAD or NADP as acceptor;tricarboxylic acid cycle;metal ion binding;isocitrate metabolic process;NAD binding;oxidoreductase activity	K00031;K00031;K00031;K00031;K00031;K00031;K00031	ko01200;ko00720;ko00480;ko00020;ko01210;ko01230;ko04146	Carbon metabolism;Carbon fixation pathways in prokaryotes;Glutathione metabolism;Citrate cycle (TCA cycle);2-Oxocarboxylic acid metabolism;Biosynthesis of amino acids;Peroxisome
Pda_00009819	0.173998	0.196312	0	0.171342	4.20104	3.15179	-4.23298	1.41356	8.84313	0.023966	0.242265	-	A0A067LBW2	Uncharacterized protein	XP_012086644.1	probable leucine-rich repeat receptor-like protein kinase IMK3	105645608	LOC105645608	probable leucine-rich repeat receptor-like protein kinase IMK3	-	PF07714;PF08263	Protein tyrosine kinase;Leucine rich repeat N-terminal domain	IPR001245;IPR000719;IPR011009;IPR032675;IPR013210	Serine-threonine/tyrosine-protein kinase, catalytic domain;Protein kinase domain;Protein kinase-like domain superfamily;Leucine-rich repeat domain superfamily;Leucine-rich repeat-containing N-terminal, plant-type	-	-	GO:0005524;GO:0006468;GO:0016021;GO:0016020;GO:0004672	molecular_function;biological_process;cellular_component;cellular_component;molecular_function	ATP binding;protein phosphorylation;integral component of membrane;membrane;protein kinase activity	-	-	-
Pda_00009773	0.837799	1.08703	0.434418	0.702785	26.8638	15.1464	-4.08036	1.04504	11.5862	0.013777	0.220299	-	B9HYG6	Uncharacterized protein	XP_002315113.2	hypothetical protein POPTR_0010s18640g	7474391	LOC7474391	uncharacterized LOC7474391	-	-	-	-	-	ENOG410YH10;ENOG410IH4V	-;-	GO:0016021;GO:0016020	cellular_component;cellular_component	integral component of membrane;membrane	-	-	-
Pda_00009776	0.671032	0.994262	0.39351	0.687981	9.21971	5.78898	-2.85123	2.87092	10.1527	0.0181675	0.228648	-	A0A1L6K4J7	Uncharacterized protein	-	-	-	-	-	-	-	-	IPR022043	Chromatin assembly factor 1 subunit A	-	-	-	-	-	-	-	-
Pda_00009828	2.03703	1.8092	0.552375	2.01389	7.56117	4.26171	-1.57259	1.9707	5.9435	0.0494287	0.298131	-	B9HSJ3	Uncharacterized protein	XP_002316189.2	hypothetical protein POPTR_0010s19140g	7474410	LOC7474410	protein trichome birefringence-like 33	-	PF14416;PF13839	PMR5 N terminal Domain;SL/SGNH-like Acyl-Esterase family found in Pmr5 and Cas1p	IPR025846;IPR029988;IPR029962;IPR026057	PMR5 N-terminal domain;Protein trichome birefringence-like 32/46;Trichome birefringence-like family;PC-Esterase	ENOG410ZJIP;ENOG410IKEN	-;-	GO:0016413;GO:0071554;GO:0016021;GO:0005794;GO:0016020	molecular_function;biological_process;cellular_component;cellular_component;cellular_component	O-acetyltransferase activity;cell wall organization or biogenesis;integral component of membrane;Golgi apparatus;membrane	-	-	-
Pda_00016011	0.0583356	0.141917	0.032409	0.110103	2.12424	1.21519	-3.77567	-0.600026	11.1443	0.0149636	0.221602	-	B9HUV0	Uncharacterized protein	XP_002314691.1	hypothetical protein POPTR_0010s09610g	7474200	LOC7474200	uncharacterized LOC7474200	-	PF04622	RG2 and Sigma1 receptor like protein	IPR006716	ERG2/sigma1 receptor-like	ENOG410IVQ7;ENOG410YIDJ	-;-	GO:0016021;GO:0005783;GO:0016020	cellular_component;cellular_component;cellular_component	integral component of membrane;endoplasmic reticulum;membrane	-	-	-
Pda_00016056	0.759221	0.806982	0.193024	0.85006	3.4558	2.12496	-1.78861	1.72743	6.65701	0.0406612	0.279276	-	B9HUQ3	Uncharacterized protein	XP_002315746.2	hypothetical protein POPTR_0010s09120g	7474169	LOC7474169	uncharacterized LOC7474169	-	-	-	-	-	ENOG410J540;ENOG41118K4	-;-	-	-	-	-	-	-
Pda_00016033	1.41527	1.65012	1.40587	1.86286	4.68059	3.71514	-1.13712	2.55661	12.1907	0.0122409	0.216943	-	B9HUS4	Uncharacterized protein	XP_002315756.2	hypothetical protein POPTR_0010s09350g	7474181	LOC7474181	protein tesmin/TSO1-like CXC 2	-	PF03638	Tesmin/TSO1-like CXC domain, cysteine-rich domain	IPR033467;IPR028307;IPR005172	Tesmin/TSO1-like CXC domain;Lin-54 family;CRC domain	KOG1171;ENOG4110UR5	Metallothionein-like protein;-	-	-	-	-	-	-
Pda_00015991	0.340617	0.304789	0.156607	0.354694	2.17414	1.01426	-2.05563	-0.0364836	8.3357	0.0267718	0.249798	-	B9HV57	Uncharacterized protein	XP_002314701.2	hypothetical protein POPTR_0010s09860g	7498083	LOC7498083	phosphatidylinositol transfer protein 3	-	PF00650	CRAL/TRIO domain	IPR001251;IPR036865;IPR036273	CRAL-TRIO lipid binding domain;CRAL-TRIO lipid binding domain superfamily;CRAL/TRIO, N-terminal domain superfamily	ENOG410Y3Q0;KOG1470	-;Phosphatidylinositol transfer protein PDR16 and related proteins	-	-	-	-	-	-
Pda_00016040	0.901427	0.711234	0.189491	0.919653	15.2295	19.7465	-4.2138	2.97592	13.1228	0.0105074	0.215824	-	B9HUR6	Calmodulin-binding family protein	XP_002314666.2	calmodulin-binding family protein	7498062	LOC7498062	protein IQ-DOMAIN 14	-	PF13178;PF00612	Protein of unknown function (DUF4005);IQ calmodulin-binding motif	IPR000048;IPR025064	IQ motif, EF-hand binding site;Domain of unknown function DUF4005	ENOG410IEXF;ENOG410Y92I	-;-	-	-	-	-	-	-
Pda_00018824	1.91387	2.23712	0.7759	3.05902	3.53168	4.42758	-1.0961	0.712321	6.36469	0.0431447	0.285078	-	B9MV61	Cyclin family protein	XP_006375171.1	cyclin family protein	18105085	LOC18105085	cyclin-U4-1	-	PF08613	Cyclin	IPR036915;IPR013922;IPR012389	Cyclin-like superfamily;Cyclin PHO80-like;Cyclin P/U	ENOG4111TTK;KOG1674	-;Cyclin	GO:0000079;GO:0019901	biological_process;molecular_function	regulation of cyclin-dependent protein serine/threonine kinase activity;protein kinase binding	-	-	-
Pda_00018822	0.0561519	0.0404756	0.0311958	0.0294393	0.504082	0.396989	-2.75295	-0.741996	7.86402	0.03002	0.25742	-	U5FSL9	Uncharacterized protein	XP_006375169.1	hypothetical protein POPTR_0014s04910g	18105083	LOC18105083	SNF2 domain-containing protein CLASSY 3	-	PF00176;PF00271	SNF2 family N-terminal domain;Helicase conserved C-terminal domain	IPR000330;IPR038718;IPR014001;IPR001650;IPR027417	SNF2-related, N-terminal domain;SNF2-like, N-terminal domain superfamily;Helicase superfamily 1/2, ATP-binding domain;Helicase, C-terminal;P-loop containing nucleoside triphosphate hydrolase	KOG0390;COG0553	DNA repair protein, SNF2 family;Superfamily II DNA/RNA helicases, SNF2 family	GO:0005524	molecular_function	ATP binding	K10875	ko03440	Homologous recombination
Pda_00030673	1.32005	1.1029	0.33335	1.43448	23.1694	16.2715	-3.79066	1.89369	13.0128	0.0107048	0.215824	-	B9N5X8	Uncharacterized protein	XP_006376450.1	hypothetical protein POPTR_0013s13160g	18104599	LOC18104599	uncharacterized LOC18104599	-	-	-	-	-	-	-	GO:0016021;GO:0016020	cellular_component;cellular_component	integral component of membrane;membrane	-	-	-
Pda_00027348	2.19476	2.11713	0.191266	12.2377	40.7437	15.8101	-3.85016	3.13351	17.2996	0.00557449	0.213674	-	W6AZ03	CBF4 protein	-	-	-	-	-	-	PF00847	AP2 domain	IPR016177;IPR036955;IPR001471	DNA-binding domain superfamily;AP2/ERF domain superfamily;AP2/ERF domain	-	-	GO:0006351;GO:0005634;GO:0003677;GO:0006355;GO:0003700	biological_process;cellular_component;molecular_function;biological_process;molecular_function	transcription, DNA-templated;nucleus;DNA binding;regulation of transcription, DNA-templated;DNA binding transcription factor activity	-	-	-
Pda_00036933	0.720103	0.424691	0.931051	1.1532	1.72826	1.64633	-1.0713	0.423749	8.58023	0.0247147	0.244447	-	U5FGN8	Uncharacterized protein	XP_006372506.1	hypothetical protein POPTR_0017s02280g	18106575	LOC18106575	GDSL esterase/lipase 1	-	PF00657	SL-like Lipase/Acylhydrolase	IPR001087;IPR036514;IPR035669;IPR008265	GDSL lipase/esterase;SGNH hydrolase superfamily;GDSL lipase/esterase-like, plant;Lipase, GDSL, active site	-	-	GO:0016298;GO:0006629;GO:0016788	molecular_function;biological_process;molecular_function	lipase activity;lipid metabolic process;hydrolase activity, acting on ester bonds	-	-	-
Pda_00036924	0.288761	0.255451	0.554194	0.429401	1.53344	1.21298	-1.47076	-0.208222	6.68299	0.0395164	0.276553	-	U5FGN8	Uncharacterized protein	XP_006372506.1	hypothetical protein POPTR_0017s02280g	18106575	LOC18106575	GDSL esterase/lipase 1	-	PF00657	SL-like Lipase/Acylhydrolase	IPR001087;IPR036514;IPR035669;IPR008265	GDSL lipase/esterase;SGNH hydrolase superfamily;GDSL lipase/esterase-like, plant;Lipase, GDSL, active site	-	-	GO:0016298;GO:0006629;GO:0016788	molecular_function;biological_process;molecular_function	lipase activity;lipid metabolic process;hydrolase activity, acting on ester bonds	-	-	-
Pda_00017511	2.15566	2.35514	1.96123	4.54588	6.84909	5.1092	-1.29744	2.99805	44.7598	0.000430855	0.122171	-	B9HNY8	Uncharacterized protein	XP_002314083.2	hypothetical protein POPTR_0009s05580g	7467377	LOC7467377	ABC transporter G family member 15	-	PF01061;PF00005	ABC-2 type transporter;ABC transporter	IPR017871;IPR013525;IPR003439;IPR003593;IPR027417	ABC transporter, conserved site;ABC-2 type transporter;ABC transporter-like;AAA+ ATPase domain;P-loop containing nucleoside triphosphate hydrolase	KOG0061;COG1131	Transporter, ABC superfamily (Breast cancer resistance protein);ABC-type multidrug transport system, ATPase component	GO:0055085;GO:0005524;GO:0005886;GO:0016021;GO:0016020;GO:0000166;GO:0016887;GO:0042626	biological_process;molecular_function;cellular_component;cellular_component;cellular_component;molecular_function;molecular_function;molecular_function	transmembrane transport;ATP binding;plasma membrane;integral component of membrane;membrane;nucleotide binding;ATPase activity;ATPase activity, coupled to transmembrane movement of substances	-	-	-
Pda_00017529	9.99167	8.29502	5.06485	6.14528	47.1162	39.4615	-1.90674	3.87585	7.13784	0.0358969	0.269904	-	A9PAG1	Ubiquitin-conjugating enzyme 19 family protein	XP_002314089.1	ubiquitin-conjugating enzyme 19 family protein	7467390	LOC7467390	ubiquitin-conjugating enzyme E2 20	-	PF00179	Ubiquitin-conjugating enzyme	IPR023313;IPR016135;IPR000608	Ubiquitin-conjugating enzyme, active site;Ubiquitin-conjugating enzyme/RWD-like;Ubiquitin-conjugating enzyme E2	ENOG4111IGV;KOG0421	-;Ubiquitin-protein ligase	GO:0005524;GO:0031145;GO:0005634;GO:0005737;GO:0031625;GO:0000166;GO:0030071;GO:0061630;GO:0000209	molecular_function;biological_process;cellular_component;cellular_component;molecular_function;molecular_function;biological_process;molecular_function;biological_process	ATP binding;anaphase-promoting complex-dependent catabolic process;nucleus;cytoplasm;ubiquitin protein ligase binding;nucleotide binding;regulation of mitotic metaphase/anaphase transition;ubiquitin protein ligase activity;protein polyubiquitination	K06688	ko04120	Ubiquitin mediated proteolysis
Pda_00017484	1.08646	1.39128	0.82952	0.893552	6.65821	4.36779	-1.77574	2.69441	7.02722	0.0369239	0.272415	-	A0A1I9W038	Origin recognition complex 1	-	-	-	-	-	-	-	-	IPR019787;IPR019786;IPR013083;IPR027417;IPR001965;IPR003959;IPR011011;IPR020793;IPR003593;IPR001025	Zinc finger, PHD-finger;Zinc finger, PHD-type, conserved site;Zinc finger, RING/FYVE/PHD-type;P-loop containing nucleoside triphosphate hydrolase;Zinc finger, PHD-type;ATPase, AAA-type, core;Zinc finger, FYVE/PHD-type;Origin recognition complex, subunit 1;AAA+ ATPase domain;Bromo adjacent homology (BAH) domain	-	-	GO:0046872;GO:0003682;GO:0005524	molecular_function;molecular_function;molecular_function	metal ion binding;chromatin binding;ATP binding	-	-	-
Pda_00017520	0.115389	0.374288	0	0.290381	5.33978	4.02069	-4.14751	-1.10336	9.73061	0.0198095	0.231487	-	B9RIF8	Uncharacterized protein	-	-	-	-	-	-	-	-	-	-	-	-	-	-	-	-	-	-
Pda_00017782	5.50411	9.17482	25.8463	4.73048	3.38023	2.61823	1.92841	4.04013	10.6425	0.0164814	0.223837	-	B9I050	Uncharacterized protein	XP_002317551.2	hypothetical protein POPTR_0011s13260g	7454389	LOC7454389	G-type lectin S-receptor-like serine/threonine-protein kinase At4g27290	-	PF07714;PF01453;PF00954;PF08276;PF11883	Protein tyrosine kinase;-mannose binding lectin;S-locus glycoprotein domain;PAN-like domain;omain of unknown function (DUF3403)	IPR001245;IPR000719;IPR000858;IPR011009;IPR036426;IPR008271;IPR021820;IPR003609;IPR001480;IPR024171	Serine-threonine/tyrosine-protein kinase, catalytic domain;Protein kinase domain;S-locus glycoprotein domain;Protein kinase-like domain superfamily;Bulb-type lectin domain superfamily;Serine/threonine-protein kinase, active site;S-locus receptor kinase, C-terminal;PAN/Apple domain;Bulb-type lectin domain;S-receptor-like serine/threonine-protein kinase	-	-	GO:0016301;GO:0004674;GO:0005524;GO:0048544;GO:0006468;GO:0005886;GO:0016310;GO:0000166;GO:0004672;GO:0016740	molecular_function;molecular_function;molecular_function;biological_process;biological_process;cellular_component;biological_process;molecular_function;molecular_function;molecular_function	kinase activity;protein serine/threonine kinase activity;ATP binding;recognition of pollen;protein phosphorylation;plasma membrane;phosphorylation;nucleotide binding;protein kinase activity;transferase activity	-	-	-
Pda_00017781	79.907	82.9671	44.6817	188.893	203.437	212.572	-1.4865	5.19898	31.85	0.00119897	0.166671	-	B9I051	Uncharacterized protein	XP_002316949.2	hypothetical protein POPTR_0011s13280g	7454390	LOC7454390	calcium-binding protein PBP1	-	PF13833	#NAME?	IPR011992;IPR018247;IPR002048	EF-hand domain pair;EF-Hand 1, calcium-binding site;EF-hand domain	COG5126;KOG0028	Ca2+-binding protein (EF-Hand superfamily);Ca2+-binding protein (centrin/caltractin), EF-Hand superfamily protein	GO:0005509	molecular_function	calcium ion binding	-	-	-
Pda_00017783	11.4937	15.997	39.4636	10.5996	8.33191	12.1101	1.13621	6.76149	6.34323	0.0442362	0.2872	-	B9SSB2	Uncharacterized protein	-	-	-	-	-	-	PF07714;PF01453;PF00954;PF08276;PF11883	Protein tyrosine kinase;-mannose binding lectin;S-locus glycoprotein domain;PAN-like domain;omain of unknown function (DUF3403)	IPR001245;IPR000858;IPR000719;IPR011009;IPR036426;IPR008271;IPR021820;IPR003609;IPR001480	Serine-threonine/tyrosine-protein kinase, catalytic domain;S-locus glycoprotein domain;Protein kinase domain;Protein kinase-like domain superfamily;Bulb-type lectin domain superfamily;Serine/threonine-protein kinase, active site;S-locus receptor kinase, C-terminal;PAN/Apple domain;Bulb-type lectin domain	-	-	GO:0004674;GO:0005524;GO:0048544;GO:0006468;GO:0016021;GO:0016020;GO:0004672	molecular_function;molecular_function;biological_process;biological_process;cellular_component;cellular_component;molecular_function	protein serine/threonine kinase activity;ATP binding;recognition of pollen;protein phosphorylation;integral component of membrane;membrane;protein kinase activity	-	-	-
Pda_00017837	0.351969	1.55396	1.9554	2.36199	7.47638	6.66534	-2.04985	0.851152	8.86903	0.023829	0.241753	-	B9N590	Uncharacterized protein	XP_006370321.1	hypothetical protein POPTR_0001s41630g	18095639	LOC18095639	phytohormone-binding protein	-	PF00407	Pathogenesis-related protein Bet v I family	IPR024949;IPR000916;IPR023393	Bet v I type allergen;Bet v I/Major latex protein;START-like domain superfamily	ENOG410JW7B;ENOG4110578	-;-	GO:0006952;GO:0009607	biological_process;biological_process	defense response;response to biotic stimulus	-	-	-
Pda_00026378	0.436759	0.304987	0.505513	1.48839	1.39438	1.32336	-1.70721	0.668323	36.3302	0.000770652	0.151423	-	A0A0D9V825	Uncharacterized protein	-	-	-	-	-	-	PF00704	lycosyl hydrolases family 18	IPR017853;IPR001579;IPR001223	Glycoside hydrolase superfamily;Glycoside hydrolase, chitinase active site;Glycoside hydrolase family 18, catalytic domain	-	-	GO:0016787;GO:0005975;GO:0016798;GO:0004553;GO:0008152	molecular_function;biological_process;molecular_function;molecular_function;biological_process	hydrolase activity;carbohydrate metabolic process;hydrolase activity, acting on glycosyl bonds;hydrolase activity, hydrolyzing O-glycosyl compounds;metabolic process	-	-	-
Pda_00036373	5.01025	5.9569	0.917169	5.67624	27.9316	21.1136	-2.11992	4.16043	6.59364	0.0413511	0.280899	-	B9HU70	Uncharacterized protein	XP_002314620.2	hypothetical protein POPTR_0010s05000g	7492400	LOC7492400	polygalacturonase 1 beta-like protein 3	-	PF03181	BURP domain	IPR004873	BURP domain	ENOG410YDAC;ENOG410IK7R	-;-	-	-	-	-	-	-
Pda_00036369	15.5276	7.62738	4.72996	36.4488	55.423	44.8677	-2.22027	4.39975	22.2099	0.00303363	0.196144	-	B9HU65	Uncharacterized protein	XP_002314616.2	hypothetical protein POPTR_0010s05100g	7460781	LOC7460781	uncharacterized LOC7460781	-	PF07816	Protein of unknown function (DUF1645)	IPR012442	Protein of unknown function DUF1645, plant	ENOG410JCFI;ENOG41114DH	-;-	-	-	-	-	-	-
Pda_00008919	0.027488	0.267488	0.12217	0.726334	7.38202	4.91397	-4.87204	0.329235	20.6447	0.00363617	0.206499	-	A9PEU5	Uncharacterized protein	XP_002306857.2	hypothetical protein POPTR_0005s24730g	7454352	LOC7454352	protein LIGHT-DEPENDENT SHORT HYPOCOTYLS 4	-	PF04852	Protein of unknown function (DUF640)	IPR006936	ALOG domain	ENOG410IWU8;ENOG410Y75T	-;-	GO:0005634;GO:0009299;GO:0009416	cellular_component;biological_process;biological_process	nucleus;mRNA transcription;response to light stimulus	-	-	-
Pda_00008893	0.381664	0.613969	0.217209	0.339679	2.57056	2.28465	-2.01716	0.837275	6.77114	0.039457	0.276459	-	B9H8K6	Uncharacterized protein	XP_002307639.2	hypothetical protein POPTR_0005s24410g	7476906	LOC7476906	CDT1-like protein a, chloroplastic	-	PF08839;PF16679	NA replication factor CDT1 like;NA replication factor Cdt1 C-terminal domain	IPR014939;IPR032054;IPR036390	CDT1 Geminin-binding domain-like;DNA replication factor Cdt1, C-terminal;Winged helix DNA-binding domain superfamily	KOG4762;ENOG410XT37	DNA replication factor;-	GO:0005634;GO:0005737;GO:0006260;GO:0051276;GO:0000076	cellular_component;cellular_component;biological_process;biological_process;biological_process	nucleus;cytoplasm;DNA replication;chromosome organization;DNA replication checkpoint	-	-	-
Pda_00008821	21.3796	27.0613	13.1146	33.3737	60.9846	53.6641	-1.20403	6.35769	13.276	0.0102405	0.215824	-	B9GS85	Uncharacterized protein	XP_002302082.1	hypothetical protein POPTR_0002s04750g	7480008	LOC7480008	protein LONGIFOLIA 1	-	PF14309;PF14383	omain of unknown function (DUF4378);UF761-associated sequence motif	IPR033334;IPR032795;IPR025486	Protein LONGIFOLIA 1/2;DUF3741-associated sequence motif;Domain of unknown function DUF4378	ENOG410YFY6;ENOG410IKPF	-;-	GO:0051513	biological_process	regulation of monopolar cell growth	-	-	-
Pda_00008943	19.7909	20.8846	16.5406	27.9743	64.6451	66.5449	-1.41152	4.69742	18.6804	0.0046393	0.210887	-	B9H8Q9	Zinc finger family protein	XP_002306871.1	zinc finger family protein	7477614	LOC7477614	zinc-finger homeodomain protein 5	-	PF04770	ZF-HD protein dimerisation region	IPR006456;IPR009057;IPR006455	ZF-HD homeobox protein, Cys/His-rich dimerisation domain;Homeobox-like domain superfamily;Homeodomain, ZF-HD class	ENOG410IY5V;ENOG4111ACK	-;-	GO:0003677	molecular_function	DNA binding	-	-	-
Pda_00008959	7.0588	2.9048	0.643844	19.4208	18.1964	14.3118	-2.21627	3.22295	7.94733	0.0294302	0.256456	-	B9H4D5	Dihydroflavonol reductase family protein	XP_002307667.2	dihydroflavonol reductase family protein	7454367	LOC7454367	dihydroflavonol 4-reductase	-	PF07993;PF05368;PF01073;PF01370;PF00106;PF13460;PF16363	Male sterility protein;NmrA-like family;3-beta hydroxysteroid dehydrogenase/isomerase family;NAD dependent epimerase/dehydratase family;short chain dehydrogenase;NAD(P)H-binding;P-mannose 4,6 dehydratase	IPR001509;IPR036291	NAD-dependent epimerase/dehydratase;NAD(P)-binding domain superfamily	-	-	GO:0003824;GO:0050662	molecular_function;molecular_function	catalytic activity;coenzyme binding	K13082	ko00941	Flavonoid biosynthesis
Pda_00008951	0.213387	0.259561	0.088912	0.335623	3.03527	1.05065	-2.88293	-0.0351754	10.6787	0.0163653	0.223837	-	O65904	Isoflavone reductase family protein	XP_002302025.1	isoflavone reductase family protein	7479737	LOC7479737	isoflavone reductase-like protein	-	PF03435;PF05368;PF01073;PF01370;PF13460	Saccharopine dehydrogenase NADP binding domain;NmrA-like family;3-beta hydroxysteroid dehydrogenase/isomerase family;NAD dependent epimerase/dehydratase family;NAD(P)H-binding	IPR008030;IPR036291	NmrA-like domain;NAD(P)-binding domain superfamily	ENOG410Y0DY;ENOG410IIFG	-;-	-	-	-	-	-	-
Pda_00008842	0.0713101	0.173481	0.0198086	0.0448637	1.47417	0.83726	-3.05308	-0.381954	6.04027	0.0480995	0.296341	-	B9H8H2	F-box family protein	XP_002307626.1	F-box family protein	7476884	LOC7476884	F-box/LRR-repeat protein 17	-	PF12937	#NAME?	IPR032675;IPR036047;IPR001810	Leucine-rich repeat domain superfamily;F-box-like domain superfamily;F-box domain	ENOG410IVI0;ENOG410YEIX	-;-	-	-	-	-	-	-
Pda_00008909	0.0628767	0.237945	0	0.712043	6.67801	3.04823	-4.98011	-0.176492	16.9637	0.00583919	0.213879	-	B9H8M4	Uncharacterized protein	XP_002307644.1	hypothetical protein POPTR_0005s24600g	7454344	LOC7454344	uncharacterized LOC7454344	-	-	-	-	-	ENOG410IS9B;ENOG410YQFF	-;-	-	-	-	-	-	-
Pda_00005129	2.83364	1.55181	0.327119	1.57437	55.2774	43.8212	-4.30633	2.86513	10.2426	0.0178413	0.227709	-	A9P990	Histone H2A	-	-	18096145	LOC18096145	histone H2A variant 1	-	PF00125;PF16211	Core histone H2A/H2B/H3/H4;C-terminus of histone H2A	IPR002119;IPR007125;IPR032454;IPR009072	Histone H2A;Histone H2A/H2B/H3;Histone H2A, C-terminal domain;Histone-fold	COG5262;KOG1757	Histone H2A;Histone 2A	GO:0005634;GO:0005694;GO:0000786;GO:0003677;GO:0046982	cellular_component;cellular_component;cellular_component;molecular_function;molecular_function	nucleus;chromosome;nucleosome;DNA binding;protein heterodimerization activity	-	-	-
Pda_00005245	0.205487	0.088872	0.0456643	0.103424	3.03983	2.257	-3.8647	0.520831	10.2026	0.0179856	0.227943	-	U5GKR5	Uncharacterized protein	XP_006386281.1	hypothetical protein POPTR_0002s05800g	7480716	LOC7480716	protein JASON	-	-	-	-	-	ENOG410IHUA;ENOG410ZBTD	-;-	-	-	-	-	-	-
Pda_00005131	0.249679	0.479932	0.0539436	0.453793	5.48248	6.51448	-3.89977	2.2816	11.7013	0.0134886	0.220299	-	B9GS85	Uncharacterized protein	XP_002302082.1	hypothetical protein POPTR_0002s04750g	7480008	LOC7480008	protein LONGIFOLIA 1	-	PF14309;PF14383	omain of unknown function (DUF4378);UF761-associated sequence motif	IPR033334;IPR032795;IPR025486	Protein LONGIFOLIA 1/2;DUF3741-associated sequence motif;Domain of unknown function DUF4378	ENOG410YFY6;ENOG410IKPF	-;-	GO:0051513	biological_process	regulation of monopolar cell growth	-	-	-
Pda_00005158	6.59117	5.94702	8.10646	3.31739	3.58638	3.30554	1.05946	1.85849	32.0464	0.00108525	0.164079	-	B9HXF3	AP2 domain transcription factor family protein	XP_002315490.1	AP2 domain transcription factor family protein	7477223	LOC7477223	ethylene-responsive transcription factor RAP2-3	-	PF00847	AP2 domain	IPR016177;IPR036955;IPR001471	DNA-binding domain superfamily;AP2/ERF domain superfamily;AP2/ERF domain	ENOG41113EY;ENOG410IYVI	-;-	GO:0006351;GO:0005634;GO:0003677;GO:0006355;GO:0003700	biological_process;cellular_component;molecular_function;biological_process;molecular_function	transcription, DNA-templated;nucleus;DNA binding;regulation of transcription, DNA-templated;DNA binding transcription factor activity	-	-	-
Pda_00005310	4.10222	4.53794	3.21229	4.75751	14.7813	12.27	-1.35727	4.42461	11.294	0.0145468	0.221399	-	B9HKB5	Argonaute family protein	XP_002312555.1	argonaute family protein	7467512	LOC7467512	protein argonaute 10	-	PF08699;PF16487;PF02170;PF16486;PF02171;PF16488	Argonaute linker 1 domain;Mid domain of argonaute;PAZ domain;N-terminal domain of argonaute;Piwi domain;Argonaute linker 2 domain	IPR036085;IPR032474;IPR032472;IPR012337;IPR003165;IPR032473;IPR036397;IPR014811;IPR003100	PAZ domain superfamily;Protein argonaute, N-terminal;Argonaute linker 2 domain;Ribonuclease H-like superfamily;Piwi domain;Protein argonaute, Mid domain;Ribonuclease H superfamily;Argonaute, linker 1 domain;PAZ domain	KOG1041;ENOG410XP07	Translation initiation factor 2C (eIF-2C) and related proteins;-	GO:0031047;GO:0003676	biological_process;molecular_function	gene silencing by RNA;nucleic acid binding	-	-	-
Pda_00005204	1.66914	1.18128	0.674407	1.29832	22.3782	19.1953	-3.51129	2.96321	12.2239	0.0122758	0.216943	-	B9GSN9	Uncharacterized protein	XP_002300847.2	hypothetical protein POPTR_0002s05400g	7480698	LOC7480698	uncharacterized LOC7480698	-	-	-	-	-	ENOG410INIX;ENOG410YABV	-;-	-	-	-	-	-	-
Pda_00005161	0.266238	0.356953	0.201159	0.214399	1.90665	1.56498	-2.07712	0.14665	7.21511	0.0352021	0.268639	-	B9GSJ7	Uncharacterized protein	XP_002302099.1	hypothetical protein POPTR_0002s05000g	7480017	LOC7480017	VAN3-binding protein	-	PF05703;PF08458	Auxin canalisation;Plant pleckstrin homology-like region	IPR013666;IPR008546	Pleckstrin-like, plant;Domain of unknown function DUF828	ENOG410IIUG;ENOG4111DWT	-;-	-	-	-	-	-	-
Pda_00005200	0.408741	0.472423	0.234911	0.709388	1.60387	1.52673	-1.7114	0.88256	16.3404	0.00609755	0.213879	-	B9GSN5	Uncharacterized protein	XP_002300845.2	hypothetical protein POPTR_0002s05360g	7480041	LOC7480041	ARM REPEAT PROTEIN INTERACTING WITH ABF2	-	PF00514;PF00651	Armadillo/beta-catenin-like repeat;BTB/POZ domain	IPR011989;IPR011333;IPR000210;IPR016024;IPR000225	Armadillo-like helical;SKP1/BTB/POZ domain superfamily;BTB/POZ domain;Armadillo-type fold;Armadillo	ENOG410XRDX;ENOG410ITM4	-;-	GO:0005634;GO:0005737	cellular_component;cellular_component	nucleus;cytoplasm	-	-	-
Pda_00005286	1.38976	0.459145	0.0428943	0.121437	25.8892	17.5748	-4.40123	2.58351	6.38867	0.0436931	0.285715	-	U5GKR8	Uncharacterized protein	XP_006386286.1	hypothetical protein POPTR_0002s06160g	18096165	LOC18096165	protodermal factor 1	-	-	-	-	-	ENOG410Z5QI;ENOG410J0RX	-;-	-	-	-	-	-	-
Pda_00005289	0.53181	1.39471	0.163442	0.939672	9.27067	9.32534	-3.14322	2.2889	8.80364	0.0241769	0.242749	-	B9HUR6	Calmodulin-binding family protein	XP_002314666.2	calmodulin-binding family protein	7498062	LOC7498062	protein IQ-DOMAIN 14	-	PF13178;PF00612	Protein of unknown function (DUF4005);IQ calmodulin-binding motif	IPR000048;IPR025064	IQ motif, EF-hand binding site;Domain of unknown function DUF4005	ENOG410IEXF;ENOG410Y92I	-;-	-	-	-	-	-	-
Pda_00005213	1.32697	2.62001	1.79496	2.72233	6.52154	5.5503	-1.30836	0.902001	10.4357	0.0166046	0.223837	-	B9GSP5	Uncharacterized protein	XP_002302116.2	hypothetical protein POPTR_0002s05480g	7468709	LOC7468709	uncharacterized LOC7468709	-	-	-	-	-	-	-	-	-	-	-	-	-
Pda_00025432	50.4752	62.9454	26.9432	60.8536	139.626	98.2962	-1.02528	7.54836	6.33736	0.0443069	0.287217	-	B9IPH4	Uncharacterized protein	XP_002325804.2	hypothetical protein POPTR_0019s07200g	7453566	LOC7453566	WEB family protein At3g02930, chloroplastic	-	PF05701	Weak chloroplast movement under blue light	IPR008545	WEB family	ENOG410IKUH;ENOG410Y9W9	-;-	GO:0000795;GO:0007131	cellular_component;biological_process	synaptonemal complex;reciprocal meiotic recombination	-	-	-
Pda_00029610	0.0638323	0.362342	0.0709255	0.220875	1.86436	1.16046	-2.62489	-0.687582	6.80065	0.0391535	0.275676	-	U5FUU6	Uncharacterized protein	XP_006375255.1	hypothetical protein POPTR_0014s05680g	18105161	LOC18105161	squamosa promoter-binding-like protein 8	-	PF03110	SBP domain	IPR004333;IPR036893	SBP domain;SBP domain superfamily	ENOG41120IC;ENOG410IZ73	-;-	GO:0046872;GO:0003677;GO:0005634	molecular_function;molecular_function;cellular_component	metal ion binding;DNA binding;nucleus	-	-	-
Pda_00033286	0.0852152	0.102375	0.063123	0.0774394	0.65365	0.444676	-2.14249	-0.331072	7.89911	0.0295777	0.256641	-	U5G7U4	Uncharacterized protein	XP_006381708.1	hypothetical protein POPTR_0006s16200g	18100405	LOC18100405	DNA mismatch repair protein MSH7	-	PF01624;PF05188;PF00488;PF05192	MutS domain I;MutS domain II;MutS domain V;MutS domain III	IPR000432;IPR011184;IPR016151;IPR036678;IPR036187;IPR007695;IPR007696;IPR027417;IPR007860	DNA mismatch repair protein MutS, C-terminal;DNA mismatch repair Msh2-type;DNA mismatch repair protein MutS, N-terminal;MutS, connector domain superfamily;DNA mismatch repair protein MutS, core domain superfamily;DNA mismatch repair protein MutS-like, N-terminal;DNA mismatch repair protein MutS, core;P-loop containing nucleoside triphosphate hydrolase;DNA mismatch repair protein MutS, connector d…	KOG0217;COG0249	Mismatch repair ATPase MSH6 (MutS family);Mismatch repair ATPase (MutS family)	GO:0005524;GO:0032300;GO:0003684;GO:0043570;GO:0000404;GO:0008094;GO:0006298;GO:0030983	molecular_function;cellular_component;molecular_function;biological_process;molecular_function;molecular_function;biological_process;molecular_function	ATP binding;mismatch repair complex;damaged DNA binding;maintenance of DNA repeat elements;heteroduplex DNA loop binding;DNA-dependent ATPase activity;mismatch repair;mismatched DNA binding	K08737;K08737;K08737;K08737	ko01524;ko03430;ko05200;ko05210	Platinum drug resistance;Mismatch repair;Pathways in cancer;Colorectal cancer
Pda_00023079	0.375015	0.150177	0.185194	1.45056	0.906175	1.03107	-2.18946	-0.321895	18.7153	0.00436466	0.210066	-	B9H088	Naregenin-chalcone synthase family protein	XP_002303821.2	naregenin-chalcone synthase family protein	7493199	LOC7493199	chalcone synthase 1	-	PF02797;PF00195	Chalcone and stilbene synthases, C-terminal domain;Chalcone and stilbene synthases, N-terminal domain	IPR011141;IPR012328;IPR016039;IPR001099;IPR018088	Polyketide synthase, type III;Chalcone/stilbene synthase, C-terminal;Thiolase-like;Chalcone/stilbene synthase, N-terminal;Chalcone/stilbene synthase, active site	COG3424;ENOG410IKG2	Predicted naringenin-chalcone synthase;-	GO:0008152;GO:0016746;GO:0009058;GO:0003824;GO:0016747;GO:0016740	biological_process;molecular_function;biological_process;molecular_function;molecular_function;molecular_function	metabolic process;transferase activity, transferring acyl groups;biosynthetic process;catalytic activity;transferase activity, transferring acyl groups other than amino-acyl groups;transferase activity	K00660;K00660	ko04712;ko00941	Circadian rhythm - plant;Flavonoid biosynthesis
Pda_00023088	2.7514	3.6089	2.8266	7.25317	8.66395	6.43697	-1.23698	3.1934	44.3677	0.000441674	0.123748	-	B9H015	Purple acid phosphatase	XP_002303814.2	hypothetical protein POPTR_0003s17460g	7478276	LOC7478276	purple acid phosphatase 23	-	PF16656;PF14008;PF00149	Purple acid Phosphatase, N-terminal domain;Iron/zinc purple acid phosphatase-like protein C;Calcineurin-like phosphoesterase	IPR015914;IPR025733;IPR004843;IPR008963	Purple acid phosphatase, N-terminal;Iron/zinc purple acid phosphatase-like C-terminal domain;Calcineurin-like phosphoesterase domain, ApaH type;Purple acid phosphatase-like, N-terminal	KOG1378;COG1409	Purple acid phosphatase;Predicted phosphohydrolases	GO:0046872;GO:0016311;GO:0016787;GO:0003993	molecular_function;biological_process;molecular_function;molecular_function	metal ion binding;dephosphorylation;hydrolase activity;acid phosphatase activity	-	-	-
Pda_00023080	0.263203	0.224671	0.492548	1.91736	2.4171	2.79123	-2.81086	0.615477	57.1014	0.000214975	0.118133	-	B9H088	Naregenin-chalcone synthase family protein	XP_002303821.2	naregenin-chalcone synthase family protein	7493199	LOC7493199	chalcone synthase 1	-	PF02797;PF00195	Chalcone and stilbene synthases, C-terminal domain;Chalcone and stilbene synthases, N-terminal domain	IPR011141;IPR012328;IPR016039;IPR001099;IPR018088	Polyketide synthase, type III;Chalcone/stilbene synthase, C-terminal;Thiolase-like;Chalcone/stilbene synthase, N-terminal;Chalcone/stilbene synthase, active site	COG3424;ENOG410IKG2	Predicted naringenin-chalcone synthase;-	GO:0008152;GO:0016746;GO:0009058;GO:0003824;GO:0016747;GO:0016740	biological_process;molecular_function;biological_process;molecular_function;molecular_function;molecular_function	metabolic process;transferase activity, transferring acyl groups;biosynthetic process;catalytic activity;transferase activity, transferring acyl groups other than amino-acyl groups;transferase activity	K00660;K00660	ko04712;ko00941	Circadian rhythm - plant;Flavonoid biosynthesis
Pda_00037782	0.418343	0.904653	0.232415	1.00014	10.0288	7.47863	-3.48952	1.29811	14.2063	0.00879854	0.215566	-	B9IL66	Uncharacterized protein	XP_002324335.2	hypothetical protein POPTR_0018s02630g	7458424	LOC7458424	early nodulin-like protein 1	-	PF02298	Plastocyanin-like domain	IPR003245;IPR008972	Phytocyanin domain;Cupredoxin	ENOG410IY7P;ENOG410YW92	-;-	GO:0046658;GO:0022900;GO:0009055	cellular_component;biological_process;molecular_function	anchored component of plasma membrane;electron transport chain;electron transfer activity	-	-	-
Pda_00019411	0	0	0	0.0172485	2.22546	1.70294	-9.24403	-0.431843	12.467	0.022502	0.238659	-	B9HXX6	Uncharacterized protein	XP_002316122.1	hypothetical protein POPTR_0010s17300g	7481570	LOC7481570	transcription factor MYB106	-	PF00249	Myb-like DNA-binding domain	IPR001005;IPR017930;IPR009057	SANT/Myb domain;Myb domain;Homeobox-like domain superfamily	KOG0048;COG5147	Transcription factor, Myb superfamily;Myb superfamily proteins, including transcription factors and mRNA splicing factors	GO:0001135;GO:0006357;GO:0000981;GO:0005634;GO:0003677;GO:0044212;GO:0030154;GO:0043565	molecular_function;biological_process;molecular_function;cellular_component;molecular_function;molecular_function;biological_process;molecular_function	transcription factor activity, RNA polymerase II transcription factor recruiting;regulation of transcription by RNA polymerase II;RNA polymerase II transcription factor activity, sequence-specific DNA binding;nucleus;DNA binding;transcription regulatory region DNA binding;cell differentiation;sequence-specific DNA binding	-	-	-
Pda_00019351	2.60044	2.27449	1.78532	2.97943	7.28159	6.05356	-1.22479	2.50241	12.2905	0.0121252	0.216351	-	A9PHA3	Glyceraldehyde-3-phosphate dehydrogenase	XP_002315071.2	hypothetical protein POPTR_0010s17930g	7481599	LOC7481599	glyceraldehyde-3-phosphate dehydrogenase GAPCP2, chloroplastic	-	PF00044;PF02800	lyceraldehyde 3-phosphate dehydrogenase, NAD binding domain;lyceraldehyde 3-phosphate dehydrogenase, C-terminal domain	IPR020829;IPR020830;IPR020828;IPR036291;IPR020831;IPR006424	Glyceraldehyde 3-phosphate dehydrogenase, catalytic domain;Glyceraldehyde 3-phosphate dehydrogenase, active site;Glyceraldehyde 3-phosphate dehydrogenase, NAD(P) binding domain;NAD(P)-binding domain superfamily;Glyceraldehyde/Erythrose phosphate dehydrogenase family;Glyceraldehyde-3-phosphate dehydrogenase, type I	KOG0657;COG0057	Glyceraldehyde 3-phosphate dehydrogenase;Glyceraldehyde-3-phosphate dehydrogenase/erythrose-4-phosphate dehydrogenase	GO:0016620;GO:0055114;GO:0050661;GO:0051287;GO:0006006;GO:0016491	molecular_function;biological_process;molecular_function;molecular_function;biological_process;molecular_function	oxidoreductase activity, acting on the aldehyde or oxo group of donors, NAD or NADP as acceptor;oxidation-reduction process;NADP binding;NAD binding;glucose metabolic process;oxidoreductase activity	K00134;K00134;K00134;K00134;K00134;K00134	ko00710;ko01200;ko05010;ko04066;ko00010;ko01230	Carbon fixation in photosynthetic organisms;Carbon metabolism;Alzheimer's disease;HIF-1 signaling pathway;Glycolysis / Gluconeogenesis;Biosynthesis of amino acids
Pda_00030531	0.101372	1.39748	0.154875	10.6826	21.11	8.4083	-4.5597	3.09383	18.6999	0.00462762	0.210887	-	D6BV81	Bark storage protein 1+2	-	-	-	-	-	-	PF01048	Phosphorylase superfamily	IPR000845;IPR035994	Nucleoside phosphorylase domain;Nucleoside phosphorylase superfamily	-	-	GO:0003824;GO:0009116	molecular_function;biological_process	catalytic activity;nucleoside metabolic process	-	-	-
Pda_00030530	0.0507266	0.411355	0.0986361	1.88292	5.27212	2.42077	-4.03591	1.04958	23.4928	0.00263487	0.189638	-	D6BV81	Bark storage protein 1+2	-	-	-	-	-	-	PF01048	Phosphorylase superfamily	IPR000845;IPR035994	Nucleoside phosphorylase domain;Nucleoside phosphorylase superfamily	-	-	GO:0003824;GO:0009116	molecular_function;biological_process	catalytic activity;nucleoside metabolic process	-	-	-
Pda_00030544	2.27222	1.82399	0.497292	1.71111	12.1709	6.02415	-2.0259	1.88234	6.00252	0.0486123	0.297067	-	A9PC88	Glucuronoxylan methyltransferase 3	XP_006376148.1	hypothetical protein POPTR_0013s10240g	18104325	LOC18104325	glucuronoxylan 4-O-methyltransferase 3	-	PF04669	Polysaccharide biosynthesis	IPR021148;IPR006514	Polysaccharide biosynthesis domain;IRX15/IRX15L/IGXM	ENOG410IFG2;ENOG410YHE6	-;-	GO:0008168;GO:0016740;GO:0032259;GO:0045492	molecular_function;molecular_function;biological_process;biological_process	methyltransferase activity;transferase activity;methylation;xylan biosynthetic process	-	-	-
Pda_00018470	2.15736	2.9106	1.80312	3.84359	7.43002	3.84683	-1.08357	2.59197	10.5092	0.0168519	0.223837	-	B9GGJ1	Uncharacterized protein	XP_002299030.2	hypothetical protein POPTR_0001s46710g	7480403	LOC7480403	berberine bridge enzyme-like 15	-	PF08031;PF01565	Berberine and berberine like;AD binding domain	IPR016167;IPR036318;IPR016166;IPR006094;IPR012951	FAD-binding, type 2, subdomain 1;FAD-binding, type 2-like superfamily;FAD-binding, type 2;FAD linked oxidase, N-terminal;Berberine/berberine-like	ENOG410IEZV;COG0277	-;FAD/FMN-containing dehydrogenases	GO:0055114;GO:0016614;GO:0003824;GO:0050660;GO:0016491	biological_process;molecular_function;molecular_function;molecular_function;molecular_function	oxidation-reduction process;oxidoreductase activity, acting on CH-OH group of donors;catalytic activity;flavin adenine dinucleotide binding;oxidoreductase activity	-	-	-
Pda_00039372	9.22857	11.8768	11.8971	28.0749	40.6642	49.744	-1.79176	4.89285	70.5835	0.000118468	0.117842	-	A2TEJ5	Xyloglucan endotransglucosylase/hydrolase	-	-	-	-	-	-	PF06955;PF00722	Xyloglucan endo-transglycosylase (XET) C-terminus;lycosyl hydrolases family 16	IPR013320;IPR008263;IPR000757;IPR016455;IPR010713	Concanavalin A-like lectin/glucanase domain superfamily;Glycoside hydrolase, family 16, active site;Glycoside hydrolase family 16;Xyloglucan endotransglucosylase/hydrolase;Xyloglucan endo-transglycosylase, C-terminal	-	-	GO:0005576;GO:0010411;GO:0071555;GO:0048046;GO:0005975;GO:0042546;GO:0016787;GO:0016762;GO:0008152;GO:0016798;GO:0005618;GO:0006073;GO:0004553;GO:0016740	cellular_component;biological_process;biological_process;cellular_component;biological_process;biological_process;molecular_function;molecular_function;biological_process;molecular_function;cellular_component;biological_process;molecular_function;molecular_function	extracellular region;xyloglucan metabolic process;cell wall organization;apoplast;carbohydrate metabolic process;cell wall biogenesis;hydrolase activity;xyloglucan:xyloglucosyl transferase activity;metabolic process;hydrolase activity, acting on glycosyl bonds;cell wall;cellular glucan metabolic process;hydrolase activity, hydrolyzing O-glycosyl compounds;transferase activity	-	-	-
Pda_00020679	0.0640269	0.069228	0.0355708	0.241689	2.89007	2.03699	-4.79388	-0.213557	22.6597	0.00288524	0.19376	-	A0A1L6K453	Uncharacterized protein	-	-	-	-	-	-	-	-	IPR032739	MRN complex-interacting protein	-	-	-	-	-	-	-	-
Pda_00020717	0.273046	0.218211	0.0560608	0.246471	3.43133	2.6798	-3.4403	2.57156	11.0104	0.0153496	0.222877	-	B9GTH3	Uncharacterized protein	XP_002300913.2	hypothetical protein POPTR_0002s06700g	7468771	LOC7468771	uncharacterized LOC7468771	-	-	-	-	-	ENOG4111CMC;ENOG410J5EH	-;-	-	-	-	-	-	-
Pda_00020718	0.141261	0.292745	0.0653993	0.192557	2.822	2.24708	-3.30379	0.336223	10.2061	0.0179729	0.227943	-	B9GTH3	Uncharacterized protein	XP_002300913.2	hypothetical protein POPTR_0002s06700g	7468771	LOC7468771	uncharacterized LOC7468771	-	-	-	-	-	ENOG4111CMC;ENOG410J5EH	-;-	-	-	-	-	-	-
Pda_00020728	0.352487	0.80236	0.123681	0.560241	6.98073	5.7055	-3.28518	1.00726	9.9157	0.0190661	0.22961	-	B9GTI3	Uncharacterized protein	XP_002300916.2	hypothetical protein POPTR_0002s06820g	7467815	LOC7467815	uncharacterized LOC7467815	-	-	-	IPR008972	Cupredoxin	ENOG410IX4F;ENOG410YX7S	-;-	-	-	-	-	-	-
Pda_00033122	0.746321	0.954303	0.656192	0.939073	3.36754	2.46779	-1.45629	1.87169	10.1526	0.0181678	0.228648	-	B9GN25	Pleckstrin homology domain-containing family protein	XP_002301088.1	pleckstrin homology domain-containing family protein	7461814	LOC7461814	rho GTPase-activating protein REN1	-	PF00169;PF00620;PF14389	PH domain;RhoGAP domain;Leucine-zipper of ternary complex factor MIP1	IPR011993;IPR008936;IPR025757;IPR001849;IPR000198	PH-like domain superfamily;Rho GTPase activation protein;Ternary complex factor MIP1, leucine-zipper;Pleckstrin homology domain;Rho GTPase-activating protein domain	KOG4271;ENOG410XR4E	Rho-GTPase activating protein;-	GO:0043087;GO:0009860;GO:0043547;GO:0005938;GO:0005096;GO:0035024;GO:0009865;GO:0016324;GO:0005737;GO:0070382;GO:0007165;GO:0090630;GO:0048868;GO:0045177;GO:0009846;GO:0017048;GO:0090406	biological_process;biological_process;biological_process;cellular_component;molecular_function;biological_process;biological_process;cellular_component;cellular_component;cellular_component;biological_process;biological_process;biological_process;cellular_component;biological_process;molecular_function;cellular_component	regulation of GTPase activity;pollen tube growth;positive regulation of GTPase activity;cell cortex;GTPase activator activity;negative regulation of Rho protein signal transduction;pollen tube adhesion;apical plasma membrane;cytoplasm;exocytic vesicle;signal transduction;activation of GTPase activity;pollen tube development;apical part of cell;pollen germination;Rho GTPase binding;pollen tube	-	-	-
Pda_00013839	37.2332	35.8674	90.7379	33.2659	17.7219	23.6832	1.15567	5.99619	7.13548	0.0359184	0.269904	-	B9H0N8	Uncharacterized protein	XP_002305419.2	hypothetical protein POPTR_0004s15960g	7461205	LOC7461205	polyol transporter 5	-	PF00083	Sugar (and other) transporter	IPR036259;IPR020846;IPR005828;IPR005829;IPR003663	MFS transporter superfamily;Major facilitator superfamily domain;Major facilitator, sugar transporter-like;Sugar transporter, conserved site;Sugar/inositol transporter	KOG0254;ENOG410XNQK	Predicted transporter (major facilitator superfamily);-	GO:0055085;GO:0022857;GO:0016020;GO:0005215;GO:1902600;GO:0005351;GO:0016021;GO:0046323;GO:0005355	biological_process;molecular_function;cellular_component;molecular_function;biological_process;molecular_function;cellular_component;biological_process;molecular_function	transmembrane transport;transmembrane transporter activity;membrane;transporter activity;proton transmembrane transport;carbohydrate:proton symporter activity;integral component of membrane;glucose import;glucose transmembrane transporter activity	-	-	-
Pda_00013856	0.124735	0.196171	0.125996	0.884628	2.52913	1.30562	-3.32845	0.251414	43.5268	0.000466112	0.128251	-	A9PG28	Uncharacterized protein	XP_006384505.1	hypothetical protein POPTR_0004s16120g	7461212	LOC7461212	glucan endo-1,3-beta-glucosidase 7	-	PF07983;PF00332	X8 domain;lycosyl hydrolases family 17	IPR017853;IPR012946;IPR000490	Glycoside hydrolase superfamily;X8 domain;Glycoside hydrolase family 17	ENOG410YAGI;ENOG410IG6P	-;-	GO:0016787;GO:0005975;GO:0030247;GO:0046658;GO:0004553	molecular_function;biological_process;molecular_function;cellular_component;molecular_function	hydrolase activity;carbohydrate metabolic process;polysaccharide binding;anchored component of plasma membrane;hydrolase activity, hydrolyzing O-glycosyl compounds	-	-	-
Pda_00013860	6.31444	4.41095	7.21319	2.49963	3.12177	2.74089	1.14848	1.00231	19.1372	0.00413146	0.206746	-	B9H0Q8	Uncharacterized protein	XP_002305426.2	hypothetical protein POPTR_0004s16200g	7461218	LOC7461218	BTB/POZ domain-containing protein At1g63850	-	-	-	-	-	ENOG410ZI8H;ENOG410IHI8	-;-	-	-	-	-	-	-
Pda_00013775	1.56557	1.34128	0.679417	1.28896	9.14693	6.85191	-2.18666	4.93209	9.38719	0.0212943	0.234469	-	U5GJ60	Kinesin motor family protein	XP_006384462.1	kinesin motor family protein	18097837	LOC18097837	kinesin-like protein KIN-12D	-	PF00225	Kinesin motor domain	IPR001752;IPR027640;IPR019821;IPR036961;IPR027417	Kinesin motor domain;Kinesin-like protein;Kinesin motor domain, conserved site;Kinesin motor domain superfamily;P-loop containing nucleoside triphosphate hydrolase	KOG4280;COG5059	Kinesin-like protein;Kinesin-like protein	GO:0007018;GO:0005524;GO:0003777;GO:0003774;GO:0008017;GO:0000166;GO:0016887;GO:0005871	biological_process;molecular_function;molecular_function;molecular_function;molecular_function;molecular_function;molecular_function;cellular_component	microtubule-based movement;ATP binding;microtubule motor activity;motor activity;microtubule binding;nucleotide binding;ATPase activity;kinesin complex	-	-	-
Pda_00037710	4.22829	4.12068	3.93769	3.86933	11.5221	10.6171	-1.0164	4.40585	7.21062	0.035242	0.268769	-	B9IGI0	LRR-kinase family protein	XP_002323617.2	LRR-kinase family protein	7488722	LOC7488722	probably inactive leucine-rich repeat receptor-like protein kinase IMK2	-	PF12799;PF07714;PF13855;PF08263	Leucine Rich repeats (2 copies);Protein tyrosine kinase;Leucine rich repeat;Leucine rich repeat N-terminal domain	IPR001245;IPR000719;IPR011009;IPR032675;IPR013210;IPR001611;IPR025875	Serine-threonine/tyrosine-protein kinase, catalytic domain;Protein kinase domain;Protein kinase-like domain superfamily;Leucine-rich repeat domain superfamily;Leucine-rich repeat-containing N-terminal, plant-type;Leucine-rich repeat;Leucine rich repeat 4	COG4886;COG0515;ENOG410IHIJ	Leucine-rich repeat (LRR) protein;Serine/threonine protein kinase;-	GO:0016301;GO:0005524;GO:0006468;GO:0016310;GO:0016021;GO:0016020;GO:0004672	molecular_function;molecular_function;biological_process;biological_process;cellular_component;cellular_component;molecular_function	kinase activity;ATP binding;protein phosphorylation;phosphorylation;integral component of membrane;membrane;protein kinase activity	-	-	-
Pda_00036278	0.884245	0.836566	0.552659	0.55631	13.7097	11.8891	-3.43226	1.39558	10.6333	0.0165111	0.223837	-	A9PI78	Uncharacterized protein	XP_002308774.1	hypothetical protein POPTR_0006s00980g	7463662	LOC7463662	uncharacterized LOC7463662	-	-	-	-	-	ENOG410Z7H6;ENOG410J8D9	-;-	-	-	-	-	-	-
Pda_00032979	0.805479	0.321858	0	7.40303	8.12974	4.4567	-4.06199	2.65323	12.2669	0.0121824	0.216879	-	U5FGM7	AMP-dependent synthetase and ligase family protein	XP_006372491.1	AMP-dependent synthetase and ligase family protein	18106561;112324670	LOC18106561;LOC112324670	butyrate--CoA ligase AAE11, peroxisomal;butyrate--CoA ligase AAE11, peroxisomal-like	-;-	PF13193;PF00501	AMP-binding enzyme C-terminal domain;AMP-binding enzyme	IPR000873;IPR025110;IPR020845	AMP-dependent synthetase/ligase;AMP-binding enzyme, C-terminal domain;AMP-binding, conserved site	COG0318;KOG1176	Acyl-CoA synthetases (AMP-forming)/AMP-acid ligases II;Acyl-CoA synthetase	GO:0016874;GO:0008152;GO:0003824	molecular_function;biological_process;molecular_function	ligase activity;metabolic process;catalytic activity	-	-	-
Pda_00034876	0.537564	0.619981	0.457929	0.60876	1.65843	1.12659	-1.00585	0.566449	6.36707	0.0430541	0.285078	-	B9HPT0	Uncharacterized protein	XP_002313473.2	hypothetical protein POPTR_0009s02760g	7488168	LOC7488168	O-fucosyltransferase 20	-	PF10250	P-fucose protein O-fucosyltransferase	IPR019378;IPR024709	GDP-fucose protein O-fucosyltransferase;Putative O-fucosyltransferase, plant	ENOG410XXT2;ENOG410IV7T	-;-	GO:0016757;GO:0005737;GO:0005975;GO:0016021;GO:0006004;GO:0016020;GO:0016740	molecular_function;cellular_component;biological_process;cellular_component;biological_process;cellular_component;molecular_function	transferase activity, transferring glycosyl groups;cytoplasm;carbohydrate metabolic process;integral component of membrane;fucose metabolic process;membrane;transferase activity	-	-	-
Pda_00033614	0.460544	0.776811	0.214923	0.579489	3.07456	2.48387	-2.00076	1.09721	7.76849	0.0307158	0.258222	-	B9HTE2	Uncharacterized protein	XP_002314567.2	hypothetical protein POPTR_0010s06300g	7477057	LOC7477057	protein WVD2-like 7	-	PF06886	Targeting protein for Xklp2 (TPX2)	IPR027329	TPX2, C-terminal	-	-	-	-	-	-	-	-
Pda_00041290	5.54188	5.1248	6.27924	2.7067	2.10211	1.82278	1.38734	0.815682	26.9061	0.00173073	0.181035	-	-	-	-	-	-	-	-	-	-	-	-	-	-	-	-	-	-	-	-	-
Pda_00030159	1.60498	2.56873	0.372787	3.25175	7.00285	4.65699	-1.64568	2.48375	5.93611	0.0495324	0.29845	-	B9MZN1	Uncharacterized protein	XP_006382692.1	hypothetical protein POPTR_0005s04490g	18098873	LOC18098873	bifunctional 3-dehydroquinate dehydratase/shikimate dehydrogenase, chloroplastic	-	PF08501;PF01487	Shikimate dehydrogenase substrate binding domain;Type I 3-dehydroquinase	IPR013785;IPR001381;IPR013708;IPR036291;IPR022893	Aldolase-type TIM barrel;3-dehydroquinate dehydratase type I;Shikimate dehydrogenase substrate binding, N-terminal;NAD(P)-binding domain superfamily;Shikimate dehydrogenase family	COG0169;COG0710;ENOG410JX87;KOG0692	Shikimate 5-dehydrogenase;3-dehydroquinate dehydratase;-;Pentafunctional AROM protein	GO:0004764;GO:0055114;GO:0009423;GO:0009570;GO:0003855;GO:0003824;GO:0019632	molecular_function;biological_process;biological_process;cellular_component;molecular_function;molecular_function;biological_process	shikimate 3-dehydrogenase (NADP+) activity;oxidation-reduction process;chorismate biosynthetic process;chloroplast stroma;3-dehydroquinate dehydratase activity;catalytic activity;shikimate metabolic process	K13832;K13832	ko00400;ko01230	Phenylalanine, tyrosine and tryptophan biosynthesis;Biosynthesis of amino acids
Pda_00030162	0.272502	0.216068	0.504638	1.12008	0.689092	0.963283	-1.44752	0.153045	11.5759	0.013296	0.21944	-	B9H626	Uncharacterized protein	XP_002307192.2	hypothetical protein POPTR_0005s04520g	7480438	LOC7480438	uncharacterized protein At1g24485	-	PF12819	Carbohydrate-binding protein of the ER	IPR032675;IPR024788	Leucine-rich repeat domain superfamily;Malectin-like carbohydrate-binding domain	ENOG410IK43;ENOG410YADS	-;-	GO:0016021;GO:0016020	cellular_component;cellular_component	integral component of membrane;membrane	-	-	-
Pda_00022835	0.223413	0.402603	0.310299	0.491949	3.27676	2.48209	-2.66289	0.00956916	13.8339	0.00926481	0.215566	-	B9ILW5	Uncharacterized protein	XP_002325036.1	hypothetical protein POPTR_0018s09720g	7461574	LOC7461574	uncharacterized LOC7461574	-	-	-	-	-	ENOG410ZGEC;ENOG410JP7T	-;-	-	-	-	-	-	-
Pda_00022832	15.8602	16.7425	14.458	28.2461	71.8119	49.6323	-1.60889	6.02471	25.6109	0.00211582	0.187202	-	A0A0B0PYJ1	Plasma membrane ATPase 4	-	-	-	-	-	-	PF00702;PF00690	haloacid dehalogenase-like hydrolase;Cation transporter/ATPase, N-terminus	IPR023214;IPR023298;IPR036412;IPR001757;IPR004014	HAD superfamily;P-type ATPase, transmembrane domain superfamily;HAD-like superfamily;P-type ATPase;Cation-transporting P-type ATPase, N-terminal	-	-	GO:0005524;GO:0016787;GO:0016021;GO:0016020;GO:0000166	molecular_function;molecular_function;cellular_component;cellular_component;molecular_function	ATP binding;hydrolase activity;integral component of membrane;membrane;nucleotide binding	-	-	-
Pda_00022845	0.58434	0.832838	0	5.1468	3.68742	2.1528	-2.89932	1.30475	6.64533	0.0407872	0.27978	-	B9ILW1	Uncharacterized protein	XP_002325035.2	hypothetical protein POPTR_0018s09590g	7461571	LOC7461571	GDSL esterase/lipase At1g29660	-	PF00657	SL-like Lipase/Acylhydrolase	IPR001087;IPR036514;IPR035669	GDSL lipase/esterase;SGNH hydrolase superfamily;GDSL lipase/esterase-like, plant	-	-	GO:0016788	molecular_function	hydrolase activity, acting on ester bonds	-	-	-
Pda_00034103	0.0826804	0.140481	0.013124	0.14862	2.31182	0.572614	-3.58491	0.514642	9.10335	0.0226356	0.239106	-	B9II76	Leucine-rich repeat transmembrane protein kinase	XP_002323316.2	leucine-rich repeat transmembrane protein kinase	7468982	LOC7468982	leucine-rich repeat receptor-like tyrosine-protein kinase PXC3	-	PF13855;PF07714;PF00560	Leucine rich repeat;Protein tyrosine kinase;Leucine Rich Repeat	IPR001245;IPR000719;IPR008266;IPR011009;IPR003591;IPR032675;IPR001611	Serine-threonine/tyrosine-protein kinase, catalytic domain;Protein kinase domain;Tyrosine-protein kinase, active site;Protein kinase-like domain superfamily;Leucine-rich repeat, typical subtype;Leucine-rich repeat domain superfamily;Leucine-rich repeat	ENOG410IHE1;COG4886	-;Leucine-rich repeat (LRR) protein	GO:0016301;GO:0005524;GO:0006468;GO:0016021;GO:0016310;GO:0016020;GO:0004672	molecular_function;molecular_function;biological_process;cellular_component;biological_process;cellular_component;molecular_function	kinase activity;ATP binding;protein phosphorylation;integral component of membrane;phosphorylation;membrane;protein kinase activity	-	-	-
Pda_00034109	5.56601	7.84814	1.46389	9.12075	25.5448	16.6106	-1.71381	5.11858	6.80362	0.0391231	0.275676	-	U5FQH4	Cellulose synthase	XP_006373780.1	hypothetical protein POPTR_0016s05520g	7468976	LOC7468976	cellulose synthase A catalytic subunit 3 [UDP-forming]	-	PF03552;PF14569	Cellulose synthase;Zinc-binding RING-finger	IPR005150;IPR013083;IPR029044;IPR001841;IPR027934	Cellulose synthase;Zinc finger, RING/FYVE/PHD-type;Nucleotide-diphospho-sugar transferases;Zinc finger, RING-type;Cellulose synthase, RING-type zinc finger	COG1215	Glycosyltransferases, probably involved in cell wall biogenesis	GO:0016757;GO:0016760;GO:0005886;GO:0046872;GO:0016021;GO:0016020;GO:0071555;GO:0030244;GO:0016740	molecular_function;molecular_function;cellular_component;molecular_function;cellular_component;cellular_component;biological_process;biological_process;molecular_function	transferase activity, transferring glycosyl groups;cellulose synthase (UDP-forming) activity;plasma membrane;metal ion binding;integral component of membrane;membrane;cell wall organization;cellulose biosynthetic process;transferase activity	-	-	-
Pda_00034111	1.17953	2.19721	2.35054	3.73463	4.79511	3.4574	-1.02848	2.85287	13.495	0.00962504	0.215566	-	B9II69	Alkaline alpha galactosidase family protein	XP_002322710.1	alkaline alpha galactosidase family protein	7468974	LOC7468974	probable galactinol--sucrose galactosyltransferase 2	-	PF05691	Raffinose synthase or seed imbibition protein Sip1	IPR013785;IPR017853;IPR008811	Aldolase-type TIM barrel;Glycoside hydrolase superfamily;Glycosyl hydrolases 36	ENOG410YBU9;ENOG410IH7P	-;-	GO:0003824	molecular_function	catalytic activity	K06617	ko00052	Galactose metabolism
Pda_00030648	1.36162	1.10086	0.899577	1.04958	4.54131	7.17344	-1.84231	1.76479	8.12732	0.028208	0.253194	-	B9GIT0	Uncharacterized protein	XP_002298964.2	hypothetical protein POPTR_0001s45280g	7490702	LOC7490702	alcohol dehydrogenase-like 3	-	PF00107;PF08240	Zinc-binding dehydrogenase;Alcohol dehydrogenase GroES-like domain	IPR002328;IPR011032;IPR036291;IPR013154;IPR013149	Alcohol dehydrogenase, zinc-type, conserved site;GroES-like superfamily;NAD(P)-binding domain superfamily;Alcohol dehydrogenase, N-terminal;Alcohol dehydrogenase, C-terminal	KOG0022;COG1062	Alcohol dehydrogenase, class III;Zn-dependent alcohol dehydrogenases, class III	GO:0046872;GO:0008270;GO:0055114;GO:0016491	molecular_function;molecular_function;biological_process;molecular_function	metal ion binding;zinc ion binding;oxidation-reduction process;oxidoreductase activity	K00001;K00001;K00001;K00001;K00001;K00001;K00001;K00001;K00001	ko00350;ko00980;ko01220;ko00830;ko00982;ko00625;ko00010;ko00071;ko00626	Tyrosine metabolism;Metabolism of xenobiotics by cytochrome P450;Degradation of aromatic compounds;Retinol metabolism;Drug metabolism - cytochrome P450;Chloroalkane and chloroalkene degradation;Glycolysis / Gluconeogenesis;Fatty acid degradation;Naphthalene degradation
Pda_00030654	0.143973	0.435871	0.661215	0.736703	3.87373	1.96304	-2.35725	1.07462	10.0059	0.0187172	0.229211	-	B9GIS4	Uncharacterized protein	XP_002300498.2	hypothetical protein POPTR_0001s45220g	7491402	LOC7491402	protein IQ-DOMAIN 1	-	PF13178;PF00612	Protein of unknown function (DUF4005);IQ calmodulin-binding motif	IPR000048;IPR025064	IQ motif, EF-hand binding site;Domain of unknown function DUF4005	ENOG410IJ4W;ENOG410YBUU	-;-	-	-	-	-	-	-
Pda_00030652	0.704109	0.463404	0.102046	0.65484	14.2132	10.0178	-4.18427	2.12337	12.1515	0.0124348	0.216966	-	B9GIS6	Uncharacterized protein	XP_002298963.2	hypothetical protein POPTR_0001s45240g	7490699	LOC7490699	uncharacterized protein At5g39865	-	PF00462	lutaredoxin	IPR036249;IPR002109	Thioredoxin-like superfamily;Glutaredoxin	ENOG4111HAI;KOG2824	-;Glutaredoxin-related protein	GO:0055114;GO:0009055;GO:0045454;GO:0015035;GO:0005623;GO:0022900	biological_process;molecular_function;biological_process;molecular_function;cellular_component;biological_process	oxidation-reduction process;electron transfer activity;cell redox homeostasis;protein disulfide oxidoreductase activity;cell;electron transport chain	-	-	-
Pda_00036659	0.585162	0.562397	1.37262	1.65666	1.72636	1.89615	-1.03029	0.354845	6.40629	0.0425926	0.284358	-	B9IJB0	Uncharacterized protein	XP_002323741.1	hypothetical protein POPTR_0017s07510g	7496592	LOC7496592	mitochondrial uncoupling protein 5	-	PF00153	Mitochondrial carrier protein	IPR018108;IPR002030;IPR023395	Mitochondrial substrate/solute carrier;Mitochondrial carrier UCP-like;Mitochondrial carrier domain superfamily	ENOG410XQHU;KOG0759	-;Mitochondrial oxoglutarate/malate carrier proteins	GO:0071422;GO:0071423;GO:0015131;GO:0015729;GO:0005743;GO:0015140;GO:0006839;GO:0031966;GO:0015116;GO:0008272;GO:0016021;GO:0016020;GO:1902356;GO:0035435;GO:0015297;GO:0015141;GO:1902358;GO:0015709;GO:0015117	biological_process;biological_process;molecular_function;biological_process;cellular_component;molecular_function;biological_process;cellular_component;molecular_function;biological_process;cellular_component;cellular_component;biological_process;biological_process;molecular_function;molecular_function;biological_process;biological_process;molecular_function	succinate transmembrane transport;malate transmembrane transport;oxaloacetate transmembrane transporter activity;oxaloacetate transport;mitochondrial inner membrane;malate transmembrane transporter activity;mitochondrial transport;mitochondrial membrane;sulfate transmembrane transporter activity;sulfate transport;integral component of membrane;membrane;oxaloacetate(2-) transmembrane transport;pho…	-	-	-
Pda_00032092	43.112	39.7712	65.8053	27.5783	21.7462	24.6981	1.04295	5.94721	22.7738	0.00276605	0.192562	-	B9HK81	Uncharacterized protein	XP_002310957.2	hypothetical protein POPTR_0008s01110g	7486851	LOC7486851	protein ZINC INDUCED FACILITATOR-LIKE 1	-	-	-	IPR036259;IPR020846;IPR011701	MFS transporter superfamily;Major facilitator superfamily domain;Major facilitator superfamily	ENOG410XSE0;KOG2615	-;Permease of the major facilitator superfamily	GO:0055085;GO:0071805;GO:0005886;GO:0009705;GO:0016021;GO:0016020;GO:0090333;GO:0022821	biological_process;biological_process;cellular_component;cellular_component;cellular_component;cellular_component;biological_process;molecular_function	transmembrane transport;potassium ion transmembrane transport;plasma membrane;plant-type vacuole membrane;integral component of membrane;membrane;regulation of stomatal closure;potassium ion antiporter activity	-	-	-
Pda_00032090	1.85103	2.11057	0.57339	1.84916	13.6169	9.36461	-2.36861	2.75159	8.67854	0.0248617	0.244447	-	B9HVF3	Uncharacterized protein	XP_002315397.2	hypothetical protein POPTR_0010s25420g	7491581	LOC7491581	SUN domain-containing protein 1	-	PF07738	Sad1 / UNC-like C-terminal	IPR012919;IPR008979	SUN domain;Galactose-binding-like domain superfamily	ENOG410YM6S;KOG2687	-;Spindle pole body protein, contains UNC-84 domain	GO:0043495;GO:0005635;GO:0006998;GO:0016021;GO:0016020	molecular_function;cellular_component;biological_process;cellular_component;cellular_component	protein membrane anchor;nuclear envelope;nuclear envelope organization;integral component of membrane;membrane	-	-	-
Pda_00013948	0	0	0	0	17.7455	7.7364	-12.051	2.35117	10.8726	0.028093	0.253194	-	L0AUU4	KNAT1	-	-	-	-	-	-	PF05920;PF03789;PF03791;PF03790	Homeobox KN domain;LK domain;KNOX2 domain;KNOX1 domain	IPR005540;IPR008422;IPR005541;IPR009057;IPR017970;IPR001356;IPR005539	KNOX1;Homeobox KN domain;KNOX2;Homeobox-like domain superfamily;Homeobox, conserved site;Homeobox domain;ELK domain	-	-	GO:0005634;GO:0006355;GO:0003677;GO:0043565	cellular_component;biological_process;molecular_function;molecular_function	nucleus;regulation of transcription, DNA-templated;DNA binding;sequence-specific DNA binding	-	-	-
Pda_00013949	0.108376	0.0781197	0.200698	0.818196	4.82339	3.22902	-4.43047	0.401998	33.0416	0.00108758	0.164079	-	B9GNK2	Uncharacterized protein	XP_002302378.1	hypothetical protein POPTR_0002s11410g	7467240	LOC7467240	homeobox-leucine zipper protein HAT22	-	PF02183;PF00046	Homeobox associated leucine zipper;Homeobox domain	IPR009057;IPR017970;IPR003106;IPR001356	Homeobox-like domain superfamily;Homeobox, conserved site;Leucine zipper, homeobox-associated;Homeobox domain	ENOG410Z2UE;KOG0483	-;Transcription factor HEX, contains HOX and HALZ domains	GO:0005634;GO:0003677;GO:0006355;GO:0003700;GO:0043565	cellular_component;molecular_function;biological_process;molecular_function;molecular_function	nucleus;DNA binding;regulation of transcription, DNA-templated;DNA binding transcription factor activity;sequence-specific DNA binding	-	-	-
Pda_00013951	3.629	4.53057	10.4201	2.35374	2.3841	3.04178	1.28854	2.48162	10.2086	0.0179636	0.227943	-	B9GNK4	Uncharacterized protein	XP_002301136.2	hypothetical protein POPTR_0002s11430g	7467241	LOC7467241	branched-chain-amino-acid aminotransferase 2, chloroplastic	-	PF01063	Amino-transferase class IV	IPR033939;IPR036038;IPR001544;IPR005786	Branched-chain aminotransferase;Aminotransferase-like, PLP-dependent enzymes;Aminotransferase class IV;Branched-chain amino acid aminotransferase II	COG0115;KOG0975	Branched-chain amino acid aminotransferase/4-amino-4-deoxychorismate lyase;Branched chain aminotransferase BCAT1, pyridoxal phosphate enzymes type IV superfamily	GO:0071669;GO:0008152;GO:0009507;GO:0009081;GO:0003824;GO:0004084	biological_process;biological_process;cellular_component;biological_process;molecular_function;molecular_function	plant-type cell wall organization or biogenesis;metabolic process;chloroplast;branched-chain amino acid metabolic process;catalytic activity;branched-chain-amino-acid transaminase activity	K00826;K00826;K00826;K00826;K00826;K00826	ko00770;ko00270;ko00280;ko01210;ko01230;ko00290	Pantothenate and CoA biosynthesis;Cysteine and methionine metabolism;Valine, leucine and isoleucine degradation;2-Oxocarboxylic acid metabolism;Biosynthesis of amino acids;Valine, leucine and isoleucine biosynthesis
Pda_00013920	1.29273	1.37137	0.481053	1.33505	8.61354	6.19874	-2.27753	3.02556	9.70855	0.0199006	0.23181	-	B9GN82	Kinesin motor family protein	XP_002302362.1	kinesin motor family protein	7467223	LOC7467223	kinesin-like protein KIN-14R	-	PF00225;PF11721	Kinesin motor domain;i-glucose binding within endoplasmic reticulum	IPR001752;IPR027640;IPR019821;IPR021720;IPR036961;IPR027417	Kinesin motor domain;Kinesin-like protein;Kinesin motor domain, conserved site;Malectin;Kinesin motor domain superfamily;P-loop containing nucleoside triphosphate hydrolase	KOG0239;COG5059	Kinesin (KAR3 subfamily);Kinesin-like protein	GO:0007018;GO:0005524;GO:0003777;GO:0003774;GO:0008017;GO:0000166;GO:0016887;GO:0005871	biological_process;molecular_function;molecular_function;molecular_function;molecular_function;molecular_function;molecular_function;cellular_component	microtubule-based movement;ATP binding;microtubule motor activity;motor activity;microtubule binding;nucleotide binding;ATPase activity;kinesin complex	-	-	-
Pda_00013964	1.1809	1.31133	0.904299	1.24493	21.4765	16.1013	-3.43537	3.75364	13.3129	0.0101776	0.215824	-	B9GNL6	Uncharacterized protein	XP_002302387.1	hypothetical protein POPTR_0002s11550g	7472636	LOC7472636	AP2-like ethylene-responsive transcription factor ANT	-	PF00847	AP2 domain	IPR016177;IPR036955;IPR031112;IPR001471	DNA-binding domain superfamily;AP2/ERF domain superfamily;AP2-like ethylene-responsive transcription factor;AP2/ERF domain	ENOG410IEVJ;ENOG410Y9X6	-;-	GO:0006351;GO:0007275;GO:0005634;GO:0003677;GO:0006355;GO:0003700	biological_process;biological_process;cellular_component;molecular_function;biological_process;molecular_function	transcription, DNA-templated;multicellular organism development;nucleus;DNA binding;regulation of transcription, DNA-templated;DNA binding transcription factor activity	-	-	-
Pda_00013967	0.277239	0.281025	0.192529	0.272532	1.30136	1.35191	-1.87952	0.155748	9.12452	0.0222749	0.237886	-	A0A1P8SN45	GRF1/2d	-	-	-	-	-	-	-	-	IPR014977;IPR031137;IPR014978	WRC domain;Growth-regulating factor;Glutamine-Leucine-Glutamine, QLQ	-	-	GO:0006351;GO:0005524;GO:0032502;GO:0005634;GO:0006355	biological_process;molecular_function;biological_process;cellular_component;biological_process	transcription, DNA-templated;ATP binding;developmental process;nucleus;regulation of transcription, DNA-templated	-	-	-
Pda_00013933	11.8207	13.3641	6.3188	10.9952	57.3826	36.7034	-1.66319	4.51629	7.65057	0.0316047	0.26044	-	A0A1B6QID2	Uncharacterized protein	-	-	110437353	LOC110437353	tubulin alpha-1 chain	-	PF03953;PF00091	Tubulin C-terminal domain;Tubulin/FtsZ family, GTPase domain	IPR003008;IPR036525;IPR018316;IPR000217;IPR002452;IPR023123;IPR008280;IPR037103	Tubulin/FtsZ, GTPase domain;Tubulin/FtsZ, GTPase domain superfamily;Tubulin/FtsZ, 2-layer sandwich domain;Tubulin;Alpha tubulin;Tubulin, C-terminal;Tubulin/FtsZ, C-terminal;Tubulin/FtsZ, C-terminal domain superfamily	-	-	GO:0003924;GO:0005525;GO:0005200;GO:0005737;GO:0005874;GO:0007010;GO:0005856;GO:0000166;GO:0007017	molecular_function;molecular_function;molecular_function;cellular_component;cellular_component;biological_process;cellular_component;molecular_function;biological_process	GTPase activity;GTP binding;structural constituent of cytoskeleton;cytoplasm;microtubule;cytoskeleton organization;cytoskeleton;nucleotide binding;microtubule-based process	-	-	-
Pda_00013893	10.6211	11.6144	8.11342	18.8884	27.7662	26.4675	-1.21116	4.15983	33.8963	0.000931841	0.156649	-	A9P9D2	Uncharacterized protein	XP_002302353.1	hypothetical protein POPTR_0002s10910g	7461834	LOC7461834	transcription factor bHLH93	-	PF00010	Helix-loop-helix DNA-binding domain	IPR036638;IPR011598	Helix-loop-helix DNA-binding domain superfamily;Myc-type, basic helix-loop-helix (bHLH) domain	ENOG410IPM8;ENOG410YB4F	-;-	GO:0046983	molecular_function	protein dimerization activity	-	-	-
Pda_00013977	1.64354	1.77705	2.68854	2.9297	15.5162	7.19315	-2.00764	0.855607	10.9527	0.0155203	0.223142	-	A9PE30	Uncharacterized protein	XP_002302395.2	hypothetical protein POPTR_0002s11680g	7472644	LOC7472644	uncharacterized LOC7472644	-	-	-	-	-	ENOG410Z7FJ;ENOG410J2T0	-;-	-	-	-	-	-	-
Pda_00031550	0.127708	0.145753	0.0709494	0.0624909	0.828885	0.859888	-2.24933	-0.364166	5.97346	0.0490121	0.297302	-	B9GTV5	Early-responsive to dehydration family protein	XP_002301612.2	early-responsive to dehydration family protein	7489888	LOC7489888	CSC1-like protein At3g21620	-	PF02714;PF13967;PF14703	Calcium-dependent channel, 7TM region, putative phosphate;Late exocytosis, associated with Golgi transport;Cytosolic domain of 10TM putative phosphate transporter	IPR032880;IPR027815;IPR003864	Calcium permeable stress-gated cation channel 1, N-terminal transmembrane domain;10TM putative phosphate transporter, cytosolic domain;Calcium-dependent channel, 7TM region, putative phosphate	COG5594;KOG1134	Uncharacterized integral membrane protein;Uncharacterized conserved protein	GO:0016021;GO:0016020	cellular_component;cellular_component	integral component of membrane;membrane	-	-	-
Pda_00031564	0.744528	0.416384	0.171158	1.13064	2.80462	1.82805	-2.02561	0.541533	10.8157	0.0159352	0.223142	-	B9GTW6	Uncharacterized protein	XP_002302871.2	hypothetical protein POPTR_0002s21350g	7458298	LOC7458298	mitogen-activated protein kinase kinase kinase 18	-	PF00069	Protein kinase domain	IPR017441;IPR000719;IPR008271;IPR011009	Protein kinase, ATP binding site;Protein kinase domain;Serine/threonine-protein kinase, active site;Protein kinase-like domain superfamily	KOG0198;ENOG410XQGS	MEKK and related serine/threonine protein kinases;-	GO:0004674;GO:0023014;GO:0031098;GO:0005524;GO:0006468;GO:0007346;GO:0005737;GO:0042981;GO:0032147;GO:0000166;GO:0004672	molecular_function;biological_process;biological_process;molecular_function;biological_process;biological_process;cellular_component;biological_process;biological_process;molecular_function;molecular_function	protein serine/threonine kinase activity;signal transduction by protein phosphorylation;stress-activated protein kinase signaling cascade;ATP binding;protein phosphorylation;regulation of mitotic cell cycle;cytoplasm;regulation of apoptotic process;activation of protein kinase activity;nucleotide binding;protein kinase activity	-	-	-
Pda_00023605	3.07362	2.71773	1.63928	1.68449	17.8456	13.2658	-2.05853	2.92126	6.79791	0.0391815	0.275676	-	B9GFF1	Uncharacterized protein	XP_002299946.2	hypothetical protein POPTR_0001s27460g	7480085	LOC7480085	uncharacterized LOC7480085	-	-	-	-	-	ENOG410IW9D;ENOG410YJRQ	-;-	-	-	-	-	-	-
Pda_00023569	0.916024	0.66286	0.32079	1.21539	21.9076	16.3021	-4.28357	4.88236	16.354	0.00636383	0.213879	-	B9GFC4	DNA topoisomerase 2	XP_002298421.2	DNA topoisomerase family protein	7463842	LOC7463842	DNA topoisomerase 2	-	PF00204;PF02518;PF00521;PF16898	NA gyrase B;Histidine kinase-, DNA gyrase B-, and HSP90-like ATPase;NA gyrase/topoisomerase IV, subunit A;C-terminal associated domain of TOPRIM	IPR003594;IPR031660;IPR014721;IPR001154;IPR002205;IPR020568;IPR034157;IPR013759;IPR018522;IPR001241;IPR013760;IPR013757;IPR013506;IPR036890;IPR013758	Histidine kinase/HSP90-like ATPase;C-terminal associated domain of TOPRIM;Ribosomal protein S5 domain 2-type fold, subgroup;DNA topoisomerase II, eukaryotic-type;DNA topoisomerase, type IIA, subunit A/C-terminal;Ribosomal protein S5 domain 2-type fold;DNA topoisomerase 2, TOPRIM domain;DNA topoisomerase, type IIA, subunit B, C-terminal;DNA topoisomerase, type IIA, conserved site;DNA topoisomerase…	KOG0355;COG0187;COG0188	DNA topoisomerase type II;Type IIA topoisomerase (DNA gyrase/topo II, topoisomerase IV), B subunit;Type IIA topoisomerase (DNA gyrase/topo II, topoisomerase IV), A subunit	GO:0005524;GO:0000819;GO:0003918;GO:0005634;GO:0006265;GO:0003677;GO:0006259;GO:0000712;GO:0016853;GO:0003916;GO:0000166;GO:0044774	molecular_function;biological_process;molecular_function;cellular_component;biological_process;molecular_function;biological_process;biological_process;molecular_function;molecular_function;molecular_function;biological_process	ATP binding;sister chromatid segregation;DNA topoisomerase type II (ATP-hydrolyzing) activity;nucleus;DNA topological change;DNA binding;DNA metabolic process;resolution of meiotic recombination intermediates;isomerase activity;DNA topoisomerase activity;nucleotide binding;mitotic DNA integrity checkpoint	K03164	ko01524	Platinum drug resistance
Pda_00007952	0.883368	1.91025	3.57425	4.23634	8.4211	5.02489	-1.43942	1.91021	7.68376	0.0313511	0.259167	-	B9GSX6	Anion exchange family protein	XP_002301535.1	anion exchange family protein	7481425	LOC7481425	boron transporter 1	-	PF00955	HCO3- transporter family	IPR011531;IPR003020	Bicarbonate transporter, C-terminal;Bicarbonate transporter, eukaryotic	ENOG410XPHD;KOG1172	-;Na+-independent Cl/HCO3 exchanger AE1 and related transporters (SLC4 family)	GO:0005452;GO:0006820;GO:0005887;GO:0016021;GO:0098656;GO:0051453;GO:0015698;GO:0016020;GO:0008509	molecular_function;biological_process;cellular_component;cellular_component;biological_process;biological_process;biological_process;cellular_component;molecular_function	inorganic anion exchanger activity;anion transport;integral component of plasma membrane;integral component of membrane;anion transmembrane transport;regulation of intracellular pH;inorganic anion transport;membrane;anion transmembrane transporter activity	-	-	-
Pda_00007953	3.00705	4.49678	8.05659	9.032	20.7518	15.118	-1.4861	3.69005	12.2228	0.0122782	0.216943	-	B9GSX6	Anion exchange family protein	XP_002301535.1	anion exchange family protein	7481425	LOC7481425	boron transporter 1	-	PF00955	HCO3- transporter family	IPR011531;IPR003020	Bicarbonate transporter, C-terminal;Bicarbonate transporter, eukaryotic	ENOG410XPHD;KOG1172	-;Na+-independent Cl/HCO3 exchanger AE1 and related transporters (SLC4 family)	GO:0005452;GO:0006820;GO:0005887;GO:0016021;GO:0098656;GO:0051453;GO:0015698;GO:0016020;GO:0008509	molecular_function;biological_process;cellular_component;cellular_component;biological_process;biological_process;biological_process;cellular_component;molecular_function	inorganic anion exchanger activity;anion transport;integral component of plasma membrane;integral component of membrane;anion transmembrane transport;regulation of intracellular pH;inorganic anion transport;membrane;anion transmembrane transporter activity	-	-	-
Pda_00007954	9.08991	7.45596	1.56724	18.8325	20.9254	21.3689	-1.68305	1.41374	7.74385	0.0308988	0.258312	-	B9GSX7	Uncharacterized protein	XP_002302790.2	hypothetical protein POPTR_0002s19160g	7481426	LOC7481426	protein NIM1-INTERACTING 3	-	PF15699	NPR1 interacting	IPR034578;IPR031425	Protein NIM1-INTERACTING 1;NPR1/NH1-interacting protein	-	-	GO:0006355;GO:0010112	biological_process;biological_process	regulation of transcription, DNA-templated;regulation of systemic acquired resistance	-	-	-
Pda_00007848	1.17473	1.07517	0.343491	1.30308	10.6551	6.7597	-2.76459	3.40749	11.1136	0.015051	0.221808	-	B9GSE0	Kinesin motor family protein	XP_002302736.2	kinesin motor family protein	7478854	LOC7478854	kinesin-like protein KIN-14I	-	PF00225;PF00307	Kinesin motor domain;Calponin homology (CH) domain	IPR001752;IPR027640;IPR001715;IPR036872;IPR036961;IPR027417	Kinesin motor domain;Kinesin-like protein;Calponin homology domain;CH domain superfamily;Kinesin motor domain superfamily;P-loop containing nucleoside triphosphate hydrolase	KOG0239;COG5059	Kinesin (KAR3 subfamily);Kinesin-like protein	GO:0007018;GO:0005524;GO:0003777;GO:0003774;GO:0008017;GO:0000166;GO:0016887;GO:0005871	biological_process;molecular_function;molecular_function;molecular_function;molecular_function;molecular_function;molecular_function;cellular_component	microtubule-based movement;ATP binding;microtubule motor activity;motor activity;microtubule binding;nucleotide binding;ATPase activity;kinesin complex	-	-	-
Pda_00007854	0.0856992	0.126799	0.0300702	0.153236	3.5039	2.37116	-4.53902	1.82491	15.1783	0.00756627	0.215566	-	A0A1L6K463	Cellulose synthase-like protein D3	-	-	-	-	-	-	-	-	IPR005150;IPR029044	Cellulose synthase;Nucleotide-diphospho-sugar transferases	-	-	GO:0016757;GO:0016760;GO:0016021;GO:0016020;GO:0071555;GO:0030244;GO:0016740	molecular_function;molecular_function;cellular_component;cellular_component;biological_process;biological_process;molecular_function	transferase activity, transferring glycosyl groups;cellulose synthase (UDP-forming) activity;integral component of membrane;membrane;cell wall organization;cellulose biosynthetic process;transferase activity	-	-	-
Pda_00007868	1.33005	0.870427	0.933379	0.924865	9.45288	5.51475	-2.25958	1.48881	8.59406	0.0253389	0.245539	-	B9GSF9	Uncharacterized protein	XP_002301498.2	hypothetical protein POPTR_0002s19980g	7478860	LOC7478860	eukaryotic translation initiation factor 4B1	-	PF06273	Plant specific eukaryotic initiation factor 4B	IPR010433	Plant specific eukaryotic initiation factor 4B	ENOG410ZV5E;ENOG410JFWV	-;-	GO:0006413;GO:0003743	biological_process;molecular_function	translational initiation;translation initiation factor activity	-	-	-
Pda_00007867	1.77785	2.34276	0.0617314	2.72636	38.9023	22.1364	-3.83546	2.64309	8.84157	0.0239743	0.242265	-	B9GSF8	Uncharacterized protein	XP_002301497.1	hypothetical protein POPTR_0002s19990g	7460440	LOC7460440	uncharacterized LOC7460440	-	PF05553	Cotton fibre expressed protein	IPR008480	Protein of unknown function DUF761, plant	ENOG410IZY7;ENOG410YPGG	-;-	-	-	-	-	-	-
Pda_00007885	0.364566	0.262788	0.142527	0.373774	3.64663	1.18645	-2.66833	1.19444	9.70788	0.0199034	0.23181	-	B9GSH5	Uncharacterized protein	XP_002302758.2	hypothetical protein POPTR_0002s19830g	7460449	LOC7460449	probable beta-D-xylosidase 2	-	PF14310;PF01915;PF00933	ibronectin type III-like domain;lycosyl hydrolase family 3 C-terminal domain;lycosyl hydrolase family 3 N terminal domain	IPR017853;IPR036962;IPR036881;IPR013783;IPR001764;IPR002772;IPR026891	Glycoside hydrolase superfamily;Glycoside hydrolase, family 3, N-terminal domain superfamily;Glycoside hydrolase family 3 C-terminal domain superfamily;Immunoglobulin-like fold;Glycoside hydrolase, family 3, N-terminal;Glycoside hydrolase family 3 C-terminal domain;Fibronectin type III-like domain	ENOG410IE0I;ENOG410JBDH;COG1472	-;-;Beta-glucosidase-related glycosidases	GO:0004553;GO:0016787;GO:0005975	molecular_function;molecular_function;biological_process	hydrolase activity, hydrolyzing O-glycosyl compounds;hydrolase activity;carbohydrate metabolic process	-	-	-
Pda_00031024	9.94776	14.6399	21.6842	133.21	604.046	381.843	-4.54306	6.42982	54.2922	0.000278701	0.118133	-	B9HJC7	Putative major latex family protein	XP_002312446.1	putative major latex family protein	7482890	LOC7482890	MLP-like protein 328	-	PF00407	Pathogenesis-related protein Bet v I family	IPR000916;IPR023393	Bet v I/Major latex protein;START-like domain superfamily	ENOG410JF95;ENOG41113R7	-;-	GO:0006952;GO:0009607	biological_process;biological_process	defense response;response to biotic stimulus	-	-	-
Pda_00031025	44.8908	39.1323	25.6817	86.4276	222.291	148.349	-1.99098	5.56075	26.432	0.00195117	0.185165	-	B9HJC6	Putative major latex family protein	XP_002311508.1	putative major latex family protein	7482889	LOC7482889	MLP-like protein 43	-	PF00407	Pathogenesis-related protein Bet v I family	IPR000916;IPR023393	Bet v I/Major latex protein;START-like domain superfamily	ENOG410JF95;ENOG41113R7	-;-	GO:0006952;GO:0009607	biological_process;biological_process	defense response;response to biotic stimulus	-	-	-
Pda_00031010	30.7366	39.8471	54.1167	35.4681	142.265	134.715	-1.26693	5.46707	6.32034	0.0445132	0.28763	-	B9HJD9	High-mobility-group family protein	XP_002311516.1	high-mobility-group family protein	7482897	LOC7482897	HMG-Y-related protein B	-	PF00538	linker histone H1 and H5 family	IPR036390;IPR005818;IPR000116;IPR031059;IPR017956;IPR036388	Winged helix DNA-binding domain superfamily;Linker histone H1/H5, domain H15;High mobility group protein HMGA;High mobility group protein HMGA, plant;AT hook, DNA-binding motif;Winged helix-like DNA-binding domain superfamily	ENOG410IZSY;ENOG410YQM8	-;-	GO:0005634;GO:0000786;GO:0003677;GO:0006355;GO:0000785;GO:0006334	cellular_component;cellular_component;molecular_function;biological_process;cellular_component;biological_process	nucleus;nucleosome;DNA binding;regulation of transcription, DNA-templated;chromatin;nucleosome assembly	-	-	-
Pda_00028009	8.65931	10.0485	33.2203	6.55076	5.69375	8.14081	1.37574	4.42738	6.83264	0.038828	0.27457	-	B9N2I1	Uncharacterized protein	XP_006370893.1	hypothetical protein POPTR_0019s01500g	18107986	LOC18107986	MACPF domain-containing protein At4g24290	-	PF01823	MAC/Perforin domain	IPR020864	Membrane attack complex component/perforin (MACPF) domain	ENOG410Y9MJ;ENOG410IK3X	-;-	-	-	-	-	-	-
Pda_00027996	0.501156	0.451556	0.106066	0.600562	1.91906	1.33771	-1.77746	0.125238	6.63183	0.0409334	0.280261	-	B9N2J4	Aspartyl protease family protein	XP_006370905.1	aspartyl protease family protein	18107996	LOC18107996	aspartic proteinase nepenthesin-1	-	PF14543;PF14541	Xylanase inhibitor N-terminal;Xylanase inhibitor C-terminal	IPR033121;IPR021109;IPR001461;IPR001969;IPR032799;IPR034161;IPR032861	Peptidase family A1 domain;Aspartic peptidase domain superfamily;Aspartic peptidase A1 family;Aspartic peptidase, active site;Xylanase inhibitor, C-terminal;Pepsin-like domain, plant;Xylanase inhibitor, N-terminal	ENOG410XNV7;KOG1339	-;Aspartyl protease	GO:0006508;GO:0004190;GO:0016787;GO:0008233;GO:0030163	biological_process;molecular_function;molecular_function;molecular_function;biological_process	proteolysis;aspartic-type endopeptidase activity;hydrolase activity;peptidase activity;protein catabolic process	-	-	-
Pda_00028007	16.6938	17.4602	8.75043	16.1723	37.6225	36.7053	-1.00698	4.93248	6.26815	0.0451536	0.289333	-	B9IMB9	Uncharacterized protein	XP_002324530.2	hypothetical protein POPTR_0018s11370g	7489434	LOC7489434	shikimate O-hydroxycinnamoyltransferase	-	PF02458	Transferase family	IPR003480;IPR023213	Transferase;Chloramphenicol acetyltransferase-like domain superfamily	-	-	GO:0016747	molecular_function	transferase activity, transferring acyl groups other than amino-acyl groups	K13065;K13065;K13065	ko00945;ko00941;ko00940	Stilbenoid, diarylheptanoid and gingerol biosynthesis;Flavonoid biosynthesis;Phenylpropanoid biosynthesis
Pda_00037733	0.282101	0.237235	0.243793	0.394399	1.52185	1.18716	-1.94219	-0.599285	11.7507	0.0128693	0.218021	-	B9I349	Transcription factor family protein	XP_002318015.1	transcription factor family protein	7484774	LOC7484774	E2F transcription factor-like E2FE	-	PF02319	2F/DP family winged-helix DNA-binding domain	IPR003316;IPR036390;IPR015633;IPR036388	E2F/DP family, winged-helix DNA-binding domain;Winged helix DNA-binding domain superfamily;E2F Family;Winged helix-like DNA-binding domain superfamily	ENOG4111IGY;KOG2578	-;Transcription factor E2F/dimerization partner (TDP)-like proteins	GO:0006351;GO:0005667;GO:0005634;GO:0003677;GO:0006355;GO:0003700	biological_process;cellular_component;cellular_component;molecular_function;biological_process;molecular_function	transcription, DNA-templated;transcription factor complex;nucleus;DNA binding;regulation of transcription, DNA-templated;DNA binding transcription factor activity	-	-	-
Pda_00023668	0.39105	0.375837	0.128742	0.300695	7.91097	5.13442	-3.80267	2.32661	11.3125	0.0144964	0.221399	-	B9GHV9	Uncharacterized protein	XP_002298764.2	hypothetical protein POPTR_0001s30390g	7478644	LOC7478644	uncharacterized LOC7478644	-	-	-	-	-	ENOG410IH01;ENOG4111TCV	-;-	GO:0016021;GO:0016020	cellular_component;cellular_component	integral component of membrane;membrane	-	-	-
Pda_00028455	1.16427	0.973827	1.22042	1.19777	3.74409	2.34071	-1.05404	1.92464	6.97747	0.0373986	0.273392	-	B9IK41	Uncharacterized protein	XP_002323886.2	hypothetical protein POPTR_0017s12600g	7484559	LOC7484559	uncharacterized LOC7484559	-	PF07839	Plant calmodulin-binding domain	IPR012417	Calmodulin-binding domain, plant	ENOG410YK8I;ENOG410J00X	-;-	GO:0005516	molecular_function	calmodulin binding	-	-	-
Pda_00028475	0.470168	0.762542	0.0870689	0.542298	17.4626	12.851	-4.45514	3.06216	11.2542	0.0146561	0.221472	-	B9IK60	Uncharacterized protein	XP_002323892.2	hypothetical protein POPTR_0017s12770g	7467887	LOC7467887	reticulocyte-binding protein 2 homolog a	-	PF06886	Targeting protein for Xklp2 (TPX2)	IPR027329;IPR009675	TPX2, C-terminal;TPX2	ENOG410IJR5;ENOG410YD2P	-;-	GO:0005819;GO:0005874;GO:0060236;GO:0032147	cellular_component;cellular_component;biological_process;biological_process	spindle;microtubule;regulation of mitotic spindle organization;activation of protein kinase activity	-	-	-
Pda_00038666	0	0.0961609	0	0.111906	4.53396	3.34147	-6.25973	1.20937	13.1474	0.0104641	0.215824	-	L0ASF2	Beta-glucosidase	-	-	-	-	-	-	PF00232	lycosyl hydrolase family 1	IPR018120;IPR017853;IPR001360;IPR033132	Glycoside hydrolase family 1, active site;Glycoside hydrolase superfamily;Glycoside hydrolase family 1;Glycosyl hydrolases family 1, N-terminal conserved site	-	-	GO:0016787;GO:0005975;GO:0016798;GO:0004553;GO:0008152	molecular_function;biological_process;molecular_function;molecular_function;biological_process	hydrolase activity;carbohydrate metabolic process;hydrolase activity, acting on glycosyl bonds;hydrolase activity, hydrolyzing O-glycosyl compounds;metabolic process	-	-	-
Pda_00040534	0.394445	0.676498	0.362712	0.855722	3.96232	3.40001	-2.44598	0.878735	16.1715	0.00653297	0.214334	-	B9H499	GDSL-motif lipase/hydrolase family protein	XP_002306255.2	GDSL-motif lipase/hydrolase family protein	7466849	LOC7466849	GDSL esterase/lipase At1g09390	-	PF00657	SL-like Lipase/Acylhydrolase	IPR001087;IPR036514;IPR035669	GDSL lipase/esterase;SGNH hydrolase superfamily;GDSL lipase/esterase-like, plant	ENOG410IK3D;ENOG410YG8Q	-;-	GO:0016787;GO:0016788	molecular_function;molecular_function	hydrolase activity;hydrolase activity, acting on ester bonds	-	-	-
Pda_00038404	8.21186	8.61694	6.70118	16.2275	24.8986	20.9454	-1.34324	4.05002	47.5763	0.000362532	0.121171	-	U7E1K7	60S ribosomal protein L3	XP_006389533.1	60S ribosomal protein L3	18111169;112326952	LOC18111169;LOC112326952	60S ribosomal protein L3-2;60S ribosomal protein L3-2	-;-	PF00297	Ribosomal protein L3	IPR019926;IPR009000;IPR000597	Ribosomal protein L3, conserved site;Translation protein, beta-barrel domain superfamily;Ribosomal protein L3	COG0087;KOG0746	Ribosomal protein L3;60S ribosomal protein L3 and related proteins	GO:0030529;GO:0003723;GO:0006412;GO:0000027;GO:0005840;GO:0022625;GO:0003735;GO:0005622	;molecular_function;biological_process;biological_process;cellular_component;cellular_component;molecular_function;cellular_component	;RNA binding;translation;ribosomal large subunit assembly;ribosome;cytosolic large ribosomal subunit;structural constituent of ribosome;intracellular	-	-	-
Pda_00039397	6.062	4.12157	0.0882396	20.9843	120.091	46.6009	-4.09729	5.26009	9.65252	0.0201347	0.232749	-	A9PG61	Uncharacterized protein	XP_002325384.1	hypothetical protein POPTR_0019s07690g	7469845	LOC7469845	bark storage protein A	-	PF01048	Phosphorylase superfamily	IPR000845;IPR035994	Nucleoside phosphorylase domain;Nucleoside phosphorylase superfamily	ENOG410IHJX;COG0775	-;Nucleoside phosphorylase	GO:0003824;GO:0009116	molecular_function;biological_process	catalytic activity;nucleoside metabolic process	-	-	-
Pda_00040768	0.747315	0.246515	0.309625	2.79707	4.73727	1.95731	-2.79312	2.15261	24.2943	0.00242047	0.188883	-	B9IIK9	RING-type E3 ubiquitin transferase	XP_002323382.1	U-box domain-containing family protein	7488089	LOC7488089	E3 ubiquitin-protein ligase PUB22	-	PF04564	U-box domain	IPR016024;IPR013083;IPR011989;IPR003613	Armadillo-type fold;Zinc finger, RING/FYVE/PHD-type;Armadillo-like helical;U box domain	ENOG410IRIF;ENOG410YC1Z	-;-	GO:0016567;GO:0016740;GO:0004842	biological_process;molecular_function;molecular_function	protein ubiquitination;transferase activity;ubiquitin-protein transferase activity	-	-	-
Pda_00041522	0.0580133	0	0.0322299	0.109495	1.78243	1.07664	-4.83746	-0.854681	14.1586	0.00886574	0.215566	-	B9GJA8	Uncharacterized protein	XP_002298592.1	hypothetical protein POPTR_0001s36260g	7467689	LOC7467689	protein WVD2-like 7	-	PF06886	Targeting protein for Xklp2 (TPX2)	IPR027329	TPX2, C-terminal	ENOG410YSYI;ENOG410IKZ4	-;-	-	-	-	-	-	-
Pda_00039841	2.6724	3.32419	2.31243	6.3086	8.50415	9.7454	-1.50631	1.86156	39.4472	0.000613744	0.139418	-	B9H907	Uncharacterized protein	XP_002308611.2	hypothetical protein POPTR_0006s25710g	7471535	LOC7471535	E3 ubiquitin-protein ligase PUB23	-	-	-	-	-	ENOG410YHH8;ENOG410IW1G	-;-	-	-	-	-	-	-
Pda_00012349	4.93462	5.89384	2.51834	13.5914	12.7106	14.5388	-1.55819	3.30422	22.4419	0.00295586	0.193777	-	B9IMX5	Uncharacterized protein	XP_002325213.2	hypothetical protein POPTR_0018s12950g	7470088	LOC7470088	umecyanin	-	PF02298	Plastocyanin-like domain	IPR003245;IPR008972	Phytocyanin domain;Cupredoxin	ENOG410JEYN;ENOG410Z0W4	-;-	GO:0009055;GO:0016021;GO:0046658;GO:0022900;GO:0016020	molecular_function;cellular_component;cellular_component;biological_process;cellular_component	electron transfer activity;integral component of membrane;anchored component of plasma membrane;electron transport chain;membrane	-	-	-
Pda_00012363	1.38848	1.87659	2.29006	5.21397	9.24967	9.30154	-2.04559	1.81207	48.066	0.000352143	0.121171	-	B9IMW0	Uncharacterized protein	XP_002325206.1	hypothetical protein POPTR_0018s12780g	7459879	LOC7459879	transcription factor MYB82	-	PF00249	Myb-like DNA-binding domain	IPR001005;IPR017930;IPR009057	SANT/Myb domain;Myb domain;Homeobox-like domain superfamily	KOG0048;COG5147	Transcription factor, Myb superfamily;Myb superfamily proteins, including transcription factors and mRNA splicing factors	GO:0001135;GO:0005634;GO:0000981;GO:0006357;GO:0003677;GO:0044212;GO:0030154;GO:0043565	molecular_function;cellular_component;molecular_function;biological_process;molecular_function;molecular_function;biological_process;molecular_function	transcription factor activity, RNA polymerase II transcription factor recruiting;nucleus;RNA polymerase II transcription factor activity, sequence-specific DNA binding;regulation of transcription by RNA polymerase II;DNA binding;transcription regulatory region DNA binding;cell differentiation;sequence-specific DNA binding	-	-	-
Pda_00012377	0.118186	0.0196596	0.121218	0.137271	0.524164	0.385647	-1.93462	-0.387107	6.1374	0.0466068	0.29313	-	B9IMU7	Uncharacterized protein	XP_002325200.2	hypothetical protein POPTR_0018s12660g	7470075	LOC7470075	uncharacterized LOC7470075	-	PF12231	Rap1-interacting factor 1 N terminal	IPR016024;IPR022031;IPR028566	Armadillo-type fold;Telomere-associated protein Rif1, N-terminal;Telomere-associated protein Rif1	ENOG410JR7D;ENOG4111NF8	-;-	-	-	-	K11138	ko04550	Signaling pathways regulating pluripotency of stem cells
Pda_00012376	0	0.0409131	0	0.0476121	1.63624	1.20384	-5.94133	-0.325465	13.4172	0.0100024	0.215824	-	B9IMU8	Uncharacterized protein	XP_002324632.2	hypothetical protein POPTR_0018s12670g	7470076	LOC7470076	probable galactinol--sucrose galactosyltransferase 6	-	PF05691	Raffinose synthase or seed imbibition protein Sip1	IPR013785;IPR017853;IPR008811	Aldolase-type TIM barrel;Glycoside hydrolase superfamily;Glycosyl hydrolases 36	ENOG410YBU9;ENOG410IH7P	-;-	GO:0003824	molecular_function	catalytic activity	K06617	ko00052	Galactose metabolism
Pda_00031121	1.52338	1.47065	1.02768	2.43025	11.3091	6.26426	-2.2389	1.19707	15.8922	0.00680359	0.215566	-	B9H1W2	Uncharacterized protein	XP_002304974.2	hypothetical protein POPTR_0004s02850g	7494311	LOC7494311	probable NAD(P)H dehydrogenase (quinone) FQR1-like 1	-	PF03358	NADPH-dependent FMN reductase	IPR010089;IPR029039;IPR005025;IPR008254	Flavoprotein WrbA-like;Flavoprotein-like superfamily;NADPH-dependent FMN reductase-like;Flavodoxin/nitric oxide synthase	KOG3135;COG0655	1,4-benzoquinone reductase-like; Trp repressor binding protein-like/protoplast-secreted protein;Multimeric flavodoxin WrbA	GO:0055114;GO:0016491;GO:0003955;GO:0005737;GO:0005886;GO:0010181	biological_process;molecular_function;molecular_function;cellular_component;cellular_component;molecular_function	oxidation-reduction process;oxidoreductase activity;NAD(P)H dehydrogenase (quinone) activity;cytoplasm;plasma membrane;FMN binding	K03809	ko00130	Ubiquinone and other terpenoid-quinone biosynthesis
Pda_00016400	9.12831	11.2401	7.87697	11.0423	47.2172	40.073	-1.73101	5.0975	11.7227	0.0134361	0.220299	-	U5FEK5	Uncharacterized protein	XP_006371311.1	hypothetical protein POPTR_0019s08970g	18108346	LOC18108346	protein NETWORKED 4A	-	PF07765	KIP1-like protein	IPR011684	Protein Networked (NET), actin-binding (NAB) domain	ENOG410J8VS;ENOG41117CB	-;-	GO:0003779	molecular_function	actin binding	-	-	-
Pda_00017907	30.7395	19.7655	29.0774	10.8163	7.51189	14.4243	1.33166	3.45647	20.2572	0.00380946	0.206746	-	B9I8F5	Uncharacterized protein	XP_002319884.2	hypothetical protein POPTR_0013s09600g	7494393	LOC7494393	22.0 kDa class IV heat shock protein	-	PF00011	Hsp20/alpha crystallin family	IPR031107;IPR008978;IPR002068	Small heat shock protein HSP20;HSP20-like chaperone;Alpha crystallin/Hsp20 domain	COG0071;KOG0710	Molecular chaperone (small heat shock protein);Molecular chaperone (small heat-shock protein Hsp26/Hsp42)	GO:0009408;GO:0005783	biological_process;cellular_component	response to heat;endoplasmic reticulum	K13993	ko04141	Protein processing in endoplasmic reticulum
Pda_00017901	183.757	154.139	245.384	91.14	88.589	90.8373	1.15045	6.07419	41.7102	0.000525317	0.13014	-	B9I8F2	Uncharacterized protein	XP_002319881.2	hypothetical protein POPTR_0013s09480g	7494389	LOC7494389	uncharacterized LOC7494389	-	-	-	-	-	ENOG410J2MS;ENOG410Z8N2	-;-	-	-	-	-	-	-
Pda_00017894	1.34321	1.5849	0.526388	1.26233	5.14148	4.67781	-1.6029	2.75588	6.61812	0.0410827	0.280825	-	B9I8E3	Leucine-rich repeat transmembrane protein kinase	XP_002319878.2	leucine-rich repeat transmembrane protein kinase	7497359	LOC7497359	probable LRR receptor-like serine/threonine-protein kinase IRK	-	PF13855;PF07714;PF00560;PF08263	Leucine rich repeat;Protein tyrosine kinase;Leucine Rich Repeat;Leucine rich repeat N-terminal domain	IPR001245;IPR017441;IPR000719;IPR011009;IPR003591;IPR032675;IPR013210;IPR001611	Serine-threonine/tyrosine-protein kinase, catalytic domain;Protein kinase, ATP binding site;Protein kinase domain;Protein kinase-like domain superfamily;Leucine-rich repeat, typical subtype;Leucine-rich repeat domain superfamily;Leucine-rich repeat-containing N-terminal, plant-type;Leucine-rich repeat	ENOG410IG0X;COG4886	-;Leucine-rich repeat (LRR) protein	GO:0016301;GO:0005524;GO:0006468;GO:0016310;GO:0016021;GO:0016020;GO:0000166;GO:0004672	molecular_function;molecular_function;biological_process;biological_process;cellular_component;cellular_component;molecular_function;molecular_function	kinase activity;ATP binding;protein phosphorylation;phosphorylation;integral component of membrane;membrane;nucleotide binding;protein kinase activity	-	-	-
Pda_00034956	0.878383	0.838004	0.267919	1.26778	6.6506	4.30532	-2.5382	2.08942	12.5981	0.0114949	0.215824	-	B9IIG8	Calcium-dependent protein kinase	XP_002322763.2	calcium-dependent protein kinase	7469924	LOC7469924	calcium-dependent protein kinase 20	-	PF13499;PF00069	-hand domain pair;Protein kinase domain	IPR017441;IPR000719;IPR011009;IPR018247;IPR011992;IPR008271;IPR002048	Protein kinase, ATP binding site;Protein kinase domain;Protein kinase-like domain superfamily;EF-Hand 1, calcium-binding site;EF-hand domain pair;Serine/threonine-protein kinase, active site;EF-hand domain	-	-	GO:0016301;GO:0009931;GO:0005524;GO:0004683;GO:0005634;GO:0006468;GO:0005737;GO:0035556;GO:0009738;GO:0016310;GO:0046777;GO:0018105;GO:0005509;GO:0004672;GO:0005516	molecular_function;molecular_function;molecular_function;molecular_function;cellular_component;biological_process;cellular_component;biological_process;biological_process;biological_process;biological_process;biological_process;molecular_function;molecular_function;molecular_function	kinase activity;calcium-dependent protein serine/threonine kinase activity;ATP binding;calmodulin-dependent protein kinase activity;nucleus;protein phosphorylation;cytoplasm;intracellular signal transduction;abscisic acid-activated signaling pathway;phosphorylation;protein autophosphorylation;peptidyl-serine phosphorylation;calcium ion binding;protein kinase activity;calmodulin binding	K13412;K13412	ko05145;ko04626	Toxoplasmosis;Plant-pathogen interaction
Pda_00034944	0.388632	0.523271	1.01029	1.50392	2.23624	1.33307	-1.36553	1.32497	11.5288	0.0136736	0.220299	-	B9IIF5	Uncharacterized protein	XP_002323358.2	hypothetical protein POPTR_0016s06430g	7469920	LOC7469920	probable glutamate carboxypeptidase AMP1	-	PF04253;PF04389;PF02225	Transferrin receptor-like dimerisation domain;Peptidase family M28;PA domain	IPR007365;IPR007484;IPR036757;IPR003137	Transferrin receptor-like, dimerisation domain;Peptidase M28;Transferrin receptor-like, dimerisation domain superfamily;PA domain	COG2234;KOG2195	Predicted aminopeptidases;Transferrin receptor and related proteins containing the protease-associated (PA) domain	GO:0009640;GO:0048507;GO:0010082;GO:0006508;GO:0010305;GO:0009793;GO:0004181;GO:0010080;GO:0010081;GO:0048364;GO:0009908	biological_process;biological_process;biological_process;biological_process;biological_process;biological_process;molecular_function;biological_process;biological_process;biological_process;biological_process	photomorphogenesis;meristem development;regulation of root meristem growth;proteolysis;leaf vascular tissue pattern formation;embryo development ending in seed dormancy;metallocarboxypeptidase activity;regulation of floral meristem growth;regulation of inflorescence meristem growth;root development;flower development	-	-	-
Pda_00034962	2.83632	4.07809	4.2914	5.39125	10.8501	8.54823	-1.0942	1.64286	13.5363	0.00939348	0.215566	-	A0A1L6K5M9	Uncharacterized protein	-	-	-	-	-	-	-	-	-	-	-	-	-	-	-	-	-	-
Pda_00011779	176.905	186.825	156.33	322.028	348.331	408.453	-1.00047	7.40269	51.8546	0.000283627	0.118133	-	B9HGP8	Uncharacterized protein	XP_002310408.2	hypothetical protein POPTR_0007s01110g	7469561	LOC7469561	ethylene-responsive transcription factor 4	-	PF00847	AP2 domain	IPR016177;IPR036955;IPR001471	DNA-binding domain superfamily;AP2/ERF domain superfamily;AP2/ERF domain	ENOG410JDJR;ENOG41116MF	-;-	GO:0006351;GO:0005634;GO:0003677;GO:0006355;GO:0003700	biological_process;cellular_component;molecular_function;biological_process;molecular_function	transcription, DNA-templated;nucleus;DNA binding;regulation of transcription, DNA-templated;DNA binding transcription factor activity	-	-	-
Pda_00011775	0.949977	0.575202	0.25333	0.653446	14.7883	11.5807	-3.82673	3.53395	11.5259	0.0139315	0.220793	-	B9HGP3	Uncharacterized protein	XP_002310406.2	hypothetical protein POPTR_0007s01050g	7459956	LOC7459956	protein TPX2	-	PF06886;PF12214	Targeting protein for Xklp2 (TPX2);Cell cycle regulated microtubule associated protein	IPR027329;IPR009675;IPR027330	TPX2, C-terminal;TPX2;TPX2 central domain	ENOG410JR1W;ENOG410ZTMD	-;-	GO:0005819;GO:0005874;GO:0060236;GO:0032147	cellular_component;cellular_component;biological_process;biological_process	spindle;microtubule;regulation of mitotic spindle organization;activation of protein kinase activity	-	-	-
Pda_00011806	15.512	13.1228	11.8945	35.1757	49.7093	45.3479	-1.62633	3.70499	74.5527	9.87e-05	0.117842	-	B9HGW6	Uncharacterized protein	XP_002310416.1	hypothetical protein POPTR_0007s01400g	7491720	LOC7491720	glutaredoxin-C9	-	PF00462	lutaredoxin	IPR011905;IPR002109;IPR036249	Glutaredoxin-like, plant II;Glutaredoxin;Thioredoxin-like superfamily	COG0695;KOG1752	Glutaredoxin and related proteins;Glutaredoxin and related proteins	GO:0055114;GO:0009055;GO:0045454;GO:0015035;GO:0005623;GO:0022900	biological_process;molecular_function;biological_process;molecular_function;cellular_component;biological_process	oxidation-reduction process;electron transfer activity;cell redox homeostasis;protein disulfide oxidoreductase activity;cell;electron transport chain	-	-	-
Pda_00011789	12.4265	9.77467	2.79599	6.60618	72.4002	48.2886	-2.25651	3.65529	6.01484	0.0484441	0.296832	-	B9HGR0	Uncharacterized protein	XP_002310412.2	hypothetical protein POPTR_0007s01220g	7459967	LOC7459967	probable ATP-dependent RNA helicase ddx42	-	-	-	-	-	ENOG41119GR;ENOG410JGJH	-;-	-	-	-	-	-	-
Pda_00011781	2.51548	2.14592	1.80778	1.78585	25.7885	18.0232	-2.73686	3.529	10.0846	0.0184197	0.228648	-	B9HGQ3	Reticulon-like protein	XP_002309754.1	reticulon family protein	112328189;7459963	LOC112328189;LOC7459963	reticulon-like protein B17;reticulon-like protein B17	-;-	PF02453	Reticulon	IPR003388	Reticulon	ENOG410YFH2;ENOG410IGQ4	-;-	-	-	-	-	-	-
Pda_00038615	1.23357	1.26872	0.835762	0.965373	7.38387	6.51815	-2.07602	2.63879	8.77123	0.0243519	0.24326	-	B9I0F7	Kinesin motor family protein	XP_002317602.2	kinesin motor family protein	7470959	LOC7470959	kinesin-like protein KIN-14Q	-	PF00225;PF11721	Kinesin motor domain;i-glucose binding within endoplasmic reticulum	IPR001752;IPR027640;IPR019821;IPR021720;IPR036961;IPR027417	Kinesin motor domain;Kinesin-like protein;Kinesin motor domain, conserved site;Malectin;Kinesin motor domain superfamily;P-loop containing nucleoside triphosphate hydrolase	KOG0239;COG5059	Kinesin (KAR3 subfamily);Kinesin-like protein	GO:0007018;GO:0005524;GO:0003777;GO:0003774;GO:0008017;GO:0000166;GO:0016887;GO:0005871	biological_process;molecular_function;molecular_function;molecular_function;molecular_function;molecular_function;molecular_function;cellular_component	microtubule-based movement;ATP binding;microtubule motor activity;motor activity;microtubule binding;nucleotide binding;ATPase activity;kinesin complex	-	-	-
Pda_00038610	1.13466	1.58033	0.712286	2.94414	2.50941	1.98121	-1.07213	2.16118	9.62203	0.0200428	0.23214	-	M0U3L4	Uncharacterized protein	-	-	-	-	-	-	PF13410;PF02798	lutathione S-transferase, C-terminal domain;lutathione S-transferase, N-terminal domain	IPR036282;IPR036249;IPR010987;IPR004045	Glutathione S-transferase, C-terminal domain superfamily;Thioredoxin-like superfamily;Glutathione S-transferase, C-terminal-like;Glutathione S-transferase, N-terminal	-	-	-	-	-	-	-	-
Pda_00022908	0.544063	0.77209	0.544068	0.753036	2.68282	1.82364	-1.43478	1.44882	9.76553	0.0196663	0.231006	-	B9IHW9	Uncharacterized protein	XP_002322656.2	hypothetical protein POPTR_0016s04260g	7483965	LOC7483965	uncharacterized LOC7483965	-	-	-	-	-	ENOG4111893;ENOG410JIP0	-;-	-	-	-	-	-	-
Pda_00019267	0.0614059	0.315372	0.102344	0.15453	3.63357	2.37224	-3.60082	0.156915	9.4436	0.0210405	0.233689	-	B9I1Y7	PHD finger family protein	XP_002318442.2	PHD finger family protein, partial	7464288	LOC7464288	histone-lysine N-methyltransferase ATXR6	-	PF00628;PF00856	PHD-finger;SET domain	IPR019787;IPR019786;IPR013083;IPR001214;IPR001965;IPR011011	Zinc finger, PHD-finger;Zinc finger, PHD-type, conserved site;Zinc finger, RING/FYVE/PHD-type;SET domain;Zinc finger, PHD-type;Zinc finger, FYVE/PHD-type	ENOG410Y5CZ;ENOG410ITIY	-;-	GO:0046872	molecular_function	metal ion binding	-	-	-
Pda_00019232	1.39862	1.11673	1.7453	0.54149	0.718238	0.651964	1.20141	-0.318524	11.9553	0.0123929	0.216966	-	B9I5B7	Uncharacterized protein	XP_002318419.1	hypothetical protein POPTR_0012s02190g	7464265	LOC7464265	putative F-box protein At3g24700	-	PF07734;PF00646	-box associated;-box domain	IPR036047;IPR017451;IPR001810;IPR006527	F-box-like domain superfamily;F-box associated interaction domain;F-box domain;F-box associated domain, type 1	-	-	GO:0016567;GO:0004842;GO:0031146	biological_process;molecular_function;biological_process	protein ubiquitination;ubiquitin-protein transferase activity;SCF-dependent proteasomal ubiquitin-dependent protein catabolic process	-	-	-
Pda_00019274	0.66725	0.30377	0.44874	0.57445	2.45105	1.80893	-1.6831	-0.0828704	7.62087	0.0312177	0.259093	-	B9I1Z1	Uncharacterized protein	XP_002317793.2	hypothetical protein POPTR_0012s02570g	7496412	LOC7496412	dof zinc finger protein 1	-	PF02701	of domain, zinc finger	IPR003851	Zinc finger, Dof-type	ENOG410J9TM;ENOG410YN7N	-;-	GO:0005634;GO:0006355;GO:0003677	cellular_component;biological_process;molecular_function	nucleus;regulation of transcription, DNA-templated;DNA binding	-	-	-
Pda_00009062	0.145839	0.236529	2.75476	7.43195	6.30634	7.95397	-2.77278	-0.144666	7.65942	0.0315368	0.260072	-	B9GLW7	WAT1-related protein	XP_002299181.1	hypothetical protein POPTR_0001s06980g	7476833	LOC7476833	WAT1-related protein At5g07050	-	PF00892	amA-like transporter family	IPR030184;IPR000620	WAT1-related protein;EamA domain	ENOG410YD20;ENOG410IE04	-;-	GO:0055085;GO:0022857;GO:0005886;GO:0016021;GO:0016020	biological_process;molecular_function;cellular_component;cellular_component;cellular_component	transmembrane transport;transmembrane transporter activity;plasma membrane;integral component of membrane;membrane	-	-	-
Pda_00009061	0.132358	0.0477034	0.686308	1.22131	2.84497	1.671	-2.68626	-0.335404	8.85437	0.0239064	0.241941	-	B9GLW7	WAT1-related protein	XP_002299181.1	hypothetical protein POPTR_0001s06980g	7476833	LOC7476833	WAT1-related protein At5g07050	-	PF00892	amA-like transporter family	IPR030184;IPR000620	WAT1-related protein;EamA domain	ENOG410YD20;ENOG410IE04	-;-	GO:0055085;GO:0022857;GO:0005886;GO:0016021;GO:0016020	biological_process;molecular_function;cellular_component;cellular_component;cellular_component	transmembrane transport;transmembrane transporter activity;plasma membrane;integral component of membrane;membrane	-	-	-
Pda_00009101	62.2576	62.0762	46.0422	132.478	133.873	113.558	-1.10757	7.63683	36.0883	0.000784942	0.151423	-	U5GNV6	Uncharacterized protein	XP_006368656.1	hypothetical protein POPTR_0001s07410g	18094361	LOC18094361	inner centromere protein	-	-	-	-	-	-	-	GO:0005655	cellular_component	nucleolar ribonuclease P complex	-	-	-
Pda_00009004	0.252079	0.244361	0.125558	0.120311	2.01785	1.72512	-2.54005	0.418616	7.13933	0.0358833	0.269904	-	B9GM07	Uncharacterized protein	XP_002297740.2	hypothetical protein POPTR_0001s06440g	7487006	LOC7487006	protein NRT1/ PTR FAMILY 5.4	-	PF00854	POT family	IPR036259;IPR020846;IPR000109;IPR018456	MFS transporter superfamily;Major facilitator superfamily domain;Proton-dependent oligopeptide transporter family;PTR2 family proton/oligopeptide symporter, conserved site	COG3104;KOG1237	Dipeptide/tripeptide permease;H+/oligopeptide symporter	GO:0055085;GO:0006857;GO:0022857;GO:0005215;GO:0016021;GO:0016020	biological_process;biological_process;molecular_function;molecular_function;cellular_component;cellular_component	transmembrane transport;oligopeptide transport;transmembrane transporter activity;transporter activity;integral component of membrane;membrane	-	-	-
Pda_00009010	0.780436	0.958902	0.43358	0.84809	4.70957	1.74665	-1.67288	0.489155	6.0641	0.0477797	0.295608	-	U5GNS8	Uncharacterized protein	XP_006368621.1	hypothetical protein POPTR_0001s06500g	18094338	LOC18094338	protein LATERAL ROOT PRIMORDIUM 1	-	PF05142	omain of unknown function (DUF702)	IPR006510;IPR007818;IPR006511	Zinc finger, lateral root primordium type 1;SHI protein family;SHORT INTERNODES, C-terminal	-	-	-	-	-	-	-	-
Pda_00010674	0.364731	0.550028	0.0639885	0.289851	7.57271	5.77281	-3.70549	1.95809	8.90716	0.0236292	0.241733	-	B9IMK5	Uncharacterized protein	XP_002324573.1	hypothetical protein POPTR_0018s12250g	7489478	LOC7489478	uncharacterized LOC7489478	-	-	-	-	-	ENOG410IMTQ;ENOG410YDXJ	-;-	-	-	-	-	-	-
Pda_00010683	13.1255	14.4854	4.32492	21.9257	49.5122	27.7703	-1.56651	2.91722	8.74746	0.0244813	0.243659	-	B9IMJ6	Uncharacterized protein	XP_002324568.1	hypothetical protein POPTR_0018s12170g	7470037	LOC7470037	uncharacterized LOC7470037	-	-	-	-	-	ENOG410J6WI;ENOG410ZCS3	-;-	-	-	-	-	-	-
Pda_00010722	16.9061	16.9379	17.7534	29.0664	57.6678	42.6013	-1.27029	5.63293	29.7634	0.00140829	0.172947	-	A9PH71	Serine carboxypeptidase S28 family protein	XP_002324555.2	serine carboxypeptidase S28 family protein	7493410	LOC7493410	lysosomal Pro-X carboxypeptidase	-	PF05577	Serine carboxypeptidase S28	IPR008758;IPR029058	Peptidase S28;Alpha/Beta hydrolase fold	KOG2183;ENOG410Y38A	Prolylcarboxypeptidase (angiotensinase C);-	GO:0006508;GO:0008239;GO:0004180;GO:0008236	biological_process;molecular_function;molecular_function;molecular_function	proteolysis;dipeptidyl-peptidase activity;carboxypeptidase activity;serine-type peptidase activity	K01285;K01285	ko04614;ko04974	Renin-angiotensin system;Protein digestion and absorption
Pda_00010694	0.871575	0.942377	0.438098	0.417782	9.85506	7.12084	-2.86214	2.2767	7.83969	0.0301951	0.25742	-	B9IMI2	Uncharacterized protein	XP_002324565.1	hypothetical protein POPTR_0018s12050g	7489470	LOC7489470	WD repeat-containing protein 76	-	-	-	IPR019775;IPR001680;IPR033052;IPR036322;IPR015943;IPR017986	WD40 repeat, conserved site;WD40 repeat;Cmr1/WDR76;WD40-repeat-containing domain superfamily;WD40/YVTN repeat-like-containing domain superfamily;WD40-repeat-containing domain	ENOG410XRID;KOG4328	-;WD40 protein	GO:0005634;GO:2000001;GO:0003677;GO:0006974	cellular_component;biological_process;molecular_function;biological_process	nucleus;regulation of DNA damage checkpoint;DNA binding;cellular response to DNA damage stimulus	-	-	-
Pda_00010692	0.442273	0.748152	0.237783	0.592402	6.39654	4.65783	-2.94731	2.23134	11.1502	0.0149468	0.221602	-	B9IMI5	DNA helicase	XP_002325153.2	hypothetical protein POPTR_0018s12080g	7489472	LOC7489472	DNA replication licensing factor MCM5	-	PF14551;PF17207;PF00493	MCM N-terminal domain;MCM OB domain;MCM2/3/5 family	IPR008048;IPR033762;IPR018525;IPR027925;IPR012340;IPR031327;IPR027417;IPR001208	DNA replication licensing factor Mcm;MCM OB domain;Mini-chromosome maintenance, conserved site;MCM N-terminal domain;Nucleic acid-binding, OB-fold;Mini-chromosome maintenance protein;P-loop containing nucleoside triphosphate hydrolase;MCM domain	KOG0481;COG1241	DNA replication licensing factor, MCM5 component;Predicted ATPase involved in replication control, Cdc46/Mcm family	GO:0005524;GO:0003688;GO:0004386;GO:0006270;GO:0005634;GO:0003678;GO:0003677;GO:0016787;GO:0006260;GO:0042555;GO:0000166;GO:0003682;GO:0032508	molecular_function;molecular_function;molecular_function;biological_process;cellular_component;molecular_function;molecular_function;molecular_function;biological_process;cellular_component;molecular_function;molecular_function;biological_process	ATP binding;DNA replication origin binding;helicase activity;DNA replication initiation;nucleus;DNA helicase activity;DNA binding;hydrolase activity;DNA replication;MCM complex;nucleotide binding;chromatin binding;DNA duplex unwinding	K02209;K02209;K02209;K02209	ko04113;ko04111;ko03030;ko04110	Meiosis - yeast;Cell cycle - yeast;DNA replication;Cell cycle
Pda_00010658	1.97331	2.23706	1.64776	3.31061	5.22593	4.62019	-1.10997	2.05883	22.9935	0.00260326	0.189098	-	B9IMM2	Uncharacterized protein	XP_002324581.1	hypothetical protein POPTR_0018s12390g	7489486;112325090	LOC7489486;LOC112325090	uncharacterized LOC7489486;uncharacterized LOC112325090	-;-	-	-	-	-	ENOG410IKWY;ENOG410Y00J	-;-	GO:0016021;GO:0016020	cellular_component;cellular_component	integral component of membrane;membrane	-	-	-
Pda_00021469	0.247966	0.195926	0.0847756	0.300008	6.75764	4.99922	-4.41381	2.74783	15.4286	0.00728659	0.215566	-	U5FKF2	Kinesin-like protein	XP_006373841.1	125 kDa kinesin-related family protein	18106196	LOC18106196	kinesin-like protein KIN-5C	-	PF00225	Kinesin motor domain	IPR001752;IPR027640;IPR019821;IPR036961;IPR027417	Kinesin motor domain;Kinesin-like protein;Kinesin motor domain, conserved site;Kinesin motor domain superfamily;P-loop containing nucleoside triphosphate hydrolase	KOG0243;COG5059	Kinesin-like protein;Kinesin-like protein	GO:0007018;GO:0005524;GO:0003777;GO:0003774;GO:0008017;GO:0005874;GO:0000166;GO:0008574;GO:0005871	biological_process;molecular_function;molecular_function;molecular_function;molecular_function;cellular_component;molecular_function;molecular_function;cellular_component	microtubule-based movement;ATP binding;microtubule motor activity;motor activity;microtubule binding;microtubule;nucleotide binding;ATP-dependent microtubule motor activity, plus-end-directed;kinesin complex	-	-	-
Pda_00021475	0.369417	0.871476	0.746305	2.11285	4.53496	2.49303	-2.1541	0.795071	23.7618	0.00241067	0.188883	-	Q5I6D6	Sinapyl alcohol dehydrogenase-like protein	-	-	-	-	-	-	PF02826;PF00107;PF08240	-isomer specific 2-hydroxyacid dehydrogenase, NAD binding domain;Zinc-binding dehydrogenase;Alcohol dehydrogenase GroES-like domain	IPR002328;IPR020843;IPR011032;IPR036291;IPR013154;IPR013149	Alcohol dehydrogenase, zinc-type, conserved site;Polyketide synthase, enoylreductase domain;GroES-like superfamily;NAD(P)-binding domain superfamily;Alcohol dehydrogenase, N-terminal;Alcohol dehydrogenase, C-terminal	-	-	GO:0046872;GO:0055114;GO:0008270;GO:0016491	molecular_function;biological_process;molecular_function;molecular_function	metal ion binding;oxidation-reduction process;zinc ion binding;oxidoreductase activity	-	-	-
Pda_00021474	0.656276	1.89223	1.86352	3.48659	12.1701	6.18642	-2.25338	-0.0761847	13.2477	0.00994271	0.215824	-	B2Z6P7	Cinnamyl alcohol dehydrogenase	-	-	7465262	LOC7465262	8-hydroxygeraniol dehydrogenase	-	PF02826;PF00107;PF08240	-isomer specific 2-hydroxyacid dehydrogenase, NAD binding domain;Zinc-binding dehydrogenase;Alcohol dehydrogenase GroES-like domain	IPR002328;IPR020843;IPR011032;IPR036291;IPR013154;IPR013149	Alcohol dehydrogenase, zinc-type, conserved site;Polyketide synthase, enoylreductase domain;GroES-like superfamily;NAD(P)-binding domain superfamily;Alcohol dehydrogenase, N-terminal;Alcohol dehydrogenase, C-terminal	KOG0023;COG1064	Alcohol dehydrogenase, class V;Zn-dependent alcohol dehydrogenases	GO:0008270;GO:0046872;GO:0055114;GO:0016491	molecular_function;molecular_function;biological_process;molecular_function	zinc ion binding;metal ion binding;oxidation-reduction process;oxidoreductase activity	-	-	-
Pda_00040447	0.376696	0.203648	0.523194	1.65895	8.00163	3.03178	-3.45137	0.602854	24.2052	0.00244315	0.188883	-	U7E0S9	Uncharacterized protein	XP_006389158.1	hypothetical protein POPTR_0040s00195g	-	-	-	-	-	-	-	-	-	-	-	-	-	-	-	-
Pda_00034369	29.3875	25.1151	18.3847	28.7126	95.1081	92.934	-1.49885	5.04232	10.6295	0.0165236	0.223837	-	B9ILP8	RAC-like GTP binding protein ARAC7	XP_002325004.1	RAC-like GTP binding protein ARAC7	7458775	LOC7458775	rac-like GTP-binding protein ARAC7	-	PF00071	Ras family	IPR027417;IPR001806;IPR005225;IPR003578	P-loop containing nucleoside triphosphate hydrolase;Small GTPase superfamily;Small GTP-binding protein domain;Small GTPase superfamily, Rho type	KOG0393;COG1100	Ras-related small GTPase, Rho type;GTPase SAR1 and related small G proteins	GO:0003924;GO:0000166;GO:0005525;GO:0005622;GO:0007264	molecular_function;molecular_function;molecular_function;cellular_component;biological_process	GTPase activity;nucleotide binding;GTP binding;intracellular;small GTPase mediated signal transduction	K04392;K04392;K04392;K04392;K04392;K04392;K04392;K04392;K04392;K04392;K04392;K04392;K04392;K04392;K04392;K04392;K04392;K04392;K04392;K04392;K04392;K04392;K04392;K04392;K04392;K04392;K04392;K04392;K04392;K04392;K04392;K04392;K04392;K04392;K04392;K04392;K04392;K04392;K04392	ko04810;ko04062;ko04662;ko05210;ko04932;ko05200;ko04010;ko04145;ko04014;ko04620;ko05131;ko05205;ko05416;ko05212;ko04520;ko05211;ko04510;ko04015;ko04650;ko04013;ko05120;ko05100;ko04071;ko04722;ko04972;ko04360;ko04024;ko04664;ko05203;ko04370;ko04380;ko05231;ko04310;ko04933;ko05014;ko05132;ko04666;ko04670;ko04151	Regulation of actin cytoskeleton;Chemokine signaling pathway;B cell receptor signaling pathway;Colorectal cancer;Non-alcoholic fatty liver disease (NAFLD);Pathways in cancer;MAPK signaling pathway;Phagosome;Ras signaling pathway;Toll-like receptor signaling pathway;Shigellosis;Proteoglycans in cancer;Viral myocarditis;Pancreatic cancer;Adherens junction;Renal cell carcinoma;Focal adhesion;Rap1 si…
Pda_00035727	1.08285	2.12876	0.510442	2.27087	6.8706	3.87756	-1.73709	0.426543	7.45479	0.0331581	0.263656	-	B9IIW8	Uncharacterized protein	XP_002323438.1	hypothetical protein POPTR_0016s08240g	7465278	LOC7465278	uncharacterized LOC7465278	-	-	-	-	-	ENOG410J0HI;ENOG410YQNW	-;-	-	-	-	-	-	-
Pda_00016853	0.173778	0.102488	0.0292559	0.0662606	3.59545	2.21786	-4.15232	1.58343	9.4266	0.0211166	0.234092	-	U5FWN7	C2 domain-containing family protein	XP_006375920.1	C2 domain-containing family protein	18104139	LOC18104139	protein QUIRKY	-	PF08372;PF00168	Plant phosphoribosyltransferase C-terminal;C2 domain	IPR035892;IPR013583;IPR000008	C2 domain superfamily;Phosphoribosyltransferase C-terminal;C2 domain	ENOG410IJH4;ENOG410YBFX	-;-	GO:0016021;GO:0016020	cellular_component;cellular_component	integral component of membrane;membrane	-	-	-
Pda_00016858	13.6342	16.2593	23.9863	35.5444	118.17	73.442	-2.02304	5.02284	21.1041	0.00344403	0.20163	-	A0A1L6K535	Uncharacterized protein	-	-	-	-	-	-	-	-	-	-	-	-	-	-	-	-	-	-
Pda_00016857	0.121484	0.131352	0.00586883	0.106337	2.11569	1.12028	-3.58285	0.808954	8.12861	0.0281994	0.253194	-	A0A1L6K530	C2 domain-containing family protein-like 2	-	-	-	-	-	-	-	-	IPR035892;IPR013583;IPR000008	C2 domain superfamily;Phosphoribosyltransferase C-terminal;C2 domain	-	-	GO:0016021;GO:0016020	cellular_component;cellular_component	integral component of membrane;membrane	-	-	-
Pda_00033548	1.18396	1.26965	1.18613	1.30658	5.62473	5.76332	-1.7318	2.12175	10.7422	0.0161641	0.223412	-	A0A1I9W006	Microtubule-associated protein 65-5	-	-	-	-	-	-	-	-	IPR007145	Microtubule-associated protein, MAP65/Ase1/PRC1	-	-	GO:0000226;GO:0008017	biological_process;molecular_function	microtubule cytoskeleton organization;microtubule binding	-	-	-
Pda_00033537	0.318194	0.275234	0	0.120112	5.18991	4.79648	-3.96681	0.78358	7.03583	0.0368426	0.272363	-	U5GN19	Sulfotransferase	XP_006385979.1	hypothetical protein POPTR_0003s19250g	-	-	-	-	PF00685	Sulfotransferase domain	IPR000863;IPR027417	Sulfotransferase domain;P-loop containing nucleoside triphosphate hydrolase	KOG1584;ENOG4111H56	Sulfotransferase;-	GO:0016740;GO:0008146	molecular_function;molecular_function	transferase activity;sulfotransferase activity	-	-	-
Pda_00009919	4.12187	2.93794	8.13636	7.85208	14.0452	11.5821	-1.09456	2.46218	7.26182	0.0347908	0.268329	-	A9P9H0	Uncharacterized protein	XP_002305522.2	hypothetical protein POPTR_0004s18150g	7453648	LOC7453648	probable BOI-related E3 ubiquitin-protein ligase 3	-	-	-	IPR013083;IPR017900;IPR017066	Zinc finger, RING/FYVE/PHD-type;4Fe-4S ferredoxin, iron-sulphur binding, conserved site;E3 ubiquitin-protein ligase BOI-like	ENOG4111S1X;KOG1100	-;Predicted E3 ubiquitin ligase	-	-	-	-	-	-
Pda_00009895	1.32199	1.42938	0.587559	1.85353	10.946	8.09702	-2.56284	1.7261	13.5926	0.0097168	0.215566	-	A9PD44	Putative actin-depolymerizing factor family protein	XP_002305510.1	putative actin-depolymerizing factor family protein	7470393	LOC7470393	actin-depolymerizing factor 5	-	PF00241	Cofilin/tropomyosin-type actin-binding protein	IPR002108;IPR029006;IPR017904	Actin-depolymerising factor homology domain;ADF-H/Gelsolin-like domain superfamily;ADF/Cofilin	ENOG41122P5;KOG1735	-;Actin depolymerizing factor	GO:0005622;GO:0030042;GO:0003779;GO:0015629	cellular_component;biological_process;molecular_function;cellular_component	intracellular;actin filament depolymerization;actin binding;actin cytoskeleton	K05765;K05765;K05765;K05765	ko04810;ko04360;ko05133;ko04666	Regulation of actin cytoskeleton;Axon guidance;Pertussis;Fc gamma R-mediated phagocytosis
Pda_00010003	5.7219	2.8827	2.09646	17.2122	11.8866	3.97698	-1.5818	2.50181	6.01905	0.0483869	0.296801	-	B9MUW5	Uncharacterized protein	XP_006375297.1;XP_006388478.1	hypothetical protein POPTR_0014s06020g;-	18110175;-	LOC18110175;-	SPX domain-containing protein 3;-	-;-	PF03105	SPX domain	IPR031142;IPR004331	SPX domain-containing protein;SPX domain	ENOG410YBCG;ENOG410IUC2	-;-	GO:0016036;GO:0005783	biological_process;cellular_component	cellular response to phosphate starvation;endoplasmic reticulum	-	-	-
Pda_00010023	0.117688	0.318121	0.217943	0.148084	1.57731	2.67443	-2.66526	-0.564615	7.20364	0.0353041	0.268823	-	U5FSC4	Uncharacterized protein	XP_006375277.1	hypothetical protein POPTR_0014s05840g, partial	18105177	LOC18105177	uncharacterized LOC18105177	-	PF04640	PLATZ transcription factor	IPR006734;IPR000315	Protein of unknown function DUF597;B-box-type zinc finger	ENOG410Y9HA;ENOG410IJE2	-;-	GO:0008270;GO:0005622	molecular_function;cellular_component	zinc ion binding;intracellular	-	-	-
Pda_00040262	2.77952	2.00354	3.32859	6.13986	6.18529	5.70814	-1.10748	1.16373	19.4909	0.00394848	0.206746	-	D7TDW3	Uncharacterized protein	-	-	100257865	LOC100257865	violaxanthin de-epoxidase, chloroplastic	-	PF07137	VDE lipocalin domain	IPR012674;IPR022272;IPR010788	Calycin;Lipocalin family conserved site;VDE lipocalin domain	ENOG410XRAI;ENOG410IG0U	-;-	GO:0046422;GO:0009507;GO:0055114	molecular_function;cellular_component;biological_process	violaxanthin de-epoxidase activity;chloroplast;oxidation-reduction process	-	-	-
Pda_00040265	1.19323	1.83848	1.49155	3.67844	3.66613	2.75677	-1.11866	0.391602	13.8959	0.00884871	0.215566	-	S8E9T5	Uncharacterized protein	-	-	-	-	-	-	PF07137	VDE lipocalin domain	IPR012674;IPR022272;IPR010788	Calycin;Lipocalin family conserved site;VDE lipocalin domain	-	-	GO:0046422;GO:0009507;GO:0055114	molecular_function;cellular_component;biological_process	violaxanthin de-epoxidase activity;chloroplast;oxidation-reduction process	-	-	-
Pda_00040275	1.87268	2.42254	0.668822	1.6831	42.8231	32.8038	-3.87313	3.64663	11.3992	0.0142632	0.221399	-	B9IPL2	Syntaxin-related protein KNOLLE	XP_002325822.2	Syntaxin-related protein KNOLLE	7469857	LOC7469857	syntaxin-related protein KNOLLE	-	PF05739;PF00804	SNARE domain;Syntaxin	IPR006011;IPR010989;IPR006012;IPR000727	Syntaxin, N-terminal domain;SNARE;Syntaxin/epimorphin, conserved site;Target SNARE coiled-coil homology domain	COG5074;KOG0810	t-SNARE complex subunit, syntaxin;SNARE protein Syntaxin 1 and related proteins	GO:0006906;GO:0000149;GO:0012505;GO:0006887;GO:0005484;GO:0005886;GO:0016021;GO:0048278;GO:0016192;GO:0016020;GO:0006886;GO:0031201	biological_process;molecular_function;cellular_component;biological_process;molecular_function;cellular_component;cellular_component;biological_process;biological_process;cellular_component;biological_process;cellular_component	vesicle fusion;SNARE binding;endomembrane system;exocytosis;SNAP receptor activity;plasma membrane;integral component of membrane;vesicle docking;vesicle-mediated transport;membrane;intracellular protein transport;SNARE complex	K08486;K08486	ko04721;ko04130	Synaptic vesicle cycle;SNARE interactions in vesicular transport
Pda_00004276	0.44851	0.342314	0.263832	0.680536	2.32172	1.0592	-1.8679	0.0389725	11.919	0.0124757	0.216966	-	B9HAJ2	Equilibrative nucleoside transporter family protein	XP_002308075.2	equilibrative nucleoside transporter family protein	7485470	LOC7485470	equilibrative nucleotide transporter 8	-	PF01733	Nucleoside transporter	IPR002259	Equilibrative nucleoside transporter	KOG1479;ENOG410Y3MT	Nucleoside transporter;-	GO:0005337;GO:1901642;GO:0016021;GO:0016020	molecular_function;biological_process;cellular_component;cellular_component	nucleoside transmembrane transporter activity;nucleoside transmembrane transport;integral component of membrane;membrane	-	-	-
Pda_00004289	0.0397743	0.0860106	0	0	3.47	2.35004	-5.34445	-0.374775	8.95629	0.0233749	0.241032	-	B9HAK5	AP2 domain-containing transcription factor family protein	XP_002308080.2	AP2 domain-containing transcription factor family protein	7485479	LOC7485479	ethylene-responsive transcription factor WIN1	-	PF00847	AP2 domain	IPR016177;IPR036955;IPR001471	DNA-binding domain superfamily;AP2/ERF domain superfamily;AP2/ERF domain	ENOG4111RRZ;ENOG410IW24	-;-	GO:0006351;GO:0005634;GO:0003677;GO:0006355;GO:0003700	biological_process;cellular_component;molecular_function;biological_process;molecular_function	transcription, DNA-templated;nucleus;DNA binding;regulation of transcription, DNA-templated;DNA binding transcription factor activity	-	-	-
Pda_00004292	8.02205	5.13018	3.58713	2.4209	2.20176	1.77853	1.44112	1.93901	15.9099	0.00664473	0.215151	-	B9HAK7	Peroxidase	XP_002308082.1	Peroxidase 25 precursor family protein	7474697	LOC7474697	peroxidase 25	-	PF00141	Peroxidase	IPR000823;IPR002016;IPR019793;IPR019794;IPR033905;IPR010255	Plant peroxidase;Haem peroxidase, plant/fungal/bacterial;Peroxidases heam-ligand binding site;Peroxidase, active site;Secretory peroxidase;Haem peroxidase	ENOG410YF8G;ENOG410IJXY	-;-	GO:0055114;GO:0005576;GO:0009664;GO:0098869;GO:0046872;GO:0009506;GO:0042744;GO:0004601;GO:0020037;GO:0006979;GO:0009505;GO:0016491	biological_process;cellular_component;biological_process;biological_process;molecular_function;cellular_component;biological_process;molecular_function;molecular_function;biological_process;cellular_component;molecular_function	oxidation-reduction process;extracellular region;plant-type cell wall organization;cellular oxidant detoxification;metal ion binding;plasmodesma;hydrogen peroxide catabolic process;peroxidase activity;heme binding;response to oxidative stress;plant-type cell wall;oxidoreductase activity	K00430	ko00940	Phenylpropanoid biosynthesis
Pda_00004312	3.85912	9.65524	9.32382	11.2361	26.553	41.0615	-1.73375	2.5479	10.5348	0.0168338	0.223837	-	A9PB75	Uncharacterized protein	-	-	7485486	LOC7485486	uncharacterized LOC7485486	-	-	-	-	-	-	-	-	-	-	-	-	-
Pda_00004210	0.388535	0.479342	1.37262	0.288315	0.249407	0.218847	1.5832	0.701493	9.08136	0.022594	0.238952	-	U7E0A1	Uncharacterized protein	XP_006388334.1	hypothetical protein POPTR_0223s00200g	18110034	LOC18110034	receptor-like protein 15	-	PF13855;PF00560;PF08263	Leucine rich repeat;Leucine Rich Repeat;Leucine rich repeat N-terminal domain	IPR032675;IPR003591;IPR013210;IPR001611	Leucine-rich repeat domain superfamily;Leucine-rich repeat, typical subtype;Leucine-rich repeat-containing N-terminal, plant-type;Leucine-rich repeat	-	-	GO:0016021;GO:0016020	cellular_component;cellular_component	integral component of membrane;membrane	-	-	-
Pda_00004330	1.6986	2.00354	0.428943	2.33159	49.5526	23.628	-4.09233	1.39948	12.8651	0.0109777	0.215824	-	B9HAX5	Uncharacterized protein	XP_002309004.1	hypothetical protein POPTR_0006s07310g	7474719	LOC7474719	uncharacterized LOC7474719	-	-	-	-	-	ENOG410JGI4;ENOG410ZQH7	-;-	-	-	-	-	-	-
Pda_00004264	221.153	195.341	62.4519	78.6662	55.1749	85.2002	1.18972	5.85193	5.90844	0.0499225	0.298985	-	U5GBX9	Uncharacterized protein	XP_006381125.1	hypothetical protein POPTR_0006s06620g, partial	18099931	LOC18099931	uncharacterized LOC18099931	-	PF02298	Plastocyanin-like domain	IPR028871;IPR003245;IPR008972	Blue (type 1) copper protein, binding site;Phytocyanin domain;Cupredoxin	-	-	GO:0009055;GO:0016021;GO:0046658;GO:0022900;GO:0016020	molecular_function;cellular_component;cellular_component;biological_process;cellular_component	electron transfer activity;integral component of membrane;anchored component of plasma membrane;electron transport chain;membrane	-	-	-
Pda_00004261	1.01365	1.73299	1.09741	2.02764	6.9143	4.43637	-1.73813	2.36506	14.171	0.00884826	0.215566	-	B9HA97	Uncharacterized protein	XP_002308069.2	hypothetical protein POPTR_0006s06580g, partial	7474684	LOC7474684	probable clathrin assembly protein At4g32285	-	PF07651	ANTH domain	IPR008942;IPR014712;IPR011417;IPR013809	ENTH/VHS;Phosphoinositide-binding clathrin adaptor, domain 2;AP180 N-terminal homology (ANTH) domain;ENTH domain	ENOG410XQ90;KOG0251	-;Clathrin assembly protein AP180 and related proteins, contain ENTH domain	GO:0005543;GO:0048268;GO:0030136;GO:0005545;GO:0030276	molecular_function;biological_process;cellular_component;molecular_function;molecular_function	phospholipid binding;clathrin coat assembly;clathrin-coated vesicle;1-phosphatidylinositol binding;clathrin binding	-	-	-
Pda_00035622	1.62087	4.07656	3.87603	7.44858	8.66092	6.72617	-1.21987	1.27643	11.2268	0.0142159	0.221399	-	U5G944	Uncharacterized protein	XP_006380170.1	hypothetical protein POPTR_0008s22560g	-	-	-	-	-	-	-	-	-	-	-	-	-	-	-	-
Pda_00041285	40.9738	48.5974	54.5706	22.9993	17.702	20.5793	1.27208	4.29036	58.286	0.000202588	0.118133	-	U5FK13	Uncharacterized protein	XP_006371910.1	hypothetical protein POPTR_0018s06030g	-	-	-	-	-	-	-	-	-	-	GO:0016021;GO:0016020	cellular_component;cellular_component	integral component of membrane;membrane	-	-	-
Pda_00027053	11.8695	12.6181	20.2331	8.64657	6.77606	6.64509	1.05108	3.73124	18.2803	0.00473865	0.211819	-	U5GVA1	Calcium-activated outward-rectifying potassium channel 3 family protein	XP_006369892.1	calcium-activated outward-rectifying potassium channel 3 family protein	18095296	LOC18095296	two-pore potassium channel 3	-	PF07885	Ion channel	IPR011992;IPR013099;IPR003280;IPR018247	EF-hand domain pair;Potassium channel domain;Two pore domain potassium channel;EF-Hand 1, calcium-binding site	COG1226;KOG1418	Kef-type K+ transport systems, predicted NAD-binding component;Tandem pore domain K+ channel	GO:0030322;GO:0071805;GO:0009705;GO:0005887;GO:0016021;GO:0006811;GO:0005267;GO:0016020;GO:0022841	biological_process;biological_process;cellular_component;cellular_component;cellular_component;biological_process;molecular_function;cellular_component;molecular_function	stabilization of membrane potential;potassium ion transmembrane transport;plant-type vacuole membrane;integral component of plasma membrane;integral component of membrane;ion transport;potassium channel activity;membrane;potassium ion leak channel activity	-	-	-
Pda_00033911	0.48058	0.463746	0.407664	1.84011	1.3172	0.634125	-1.45304	1.40416	11.7872	0.0131666	0.218993	-	U5FMU6	Uncharacterized protein	XP_006372890.1	hypothetical protein POPTR_0017s06030g	18106934	LOC18106934	DExH-box ATP-dependent RNA helicase DExH8	-	PF00270;PF00271;PF00642	AD/DEAH box helicase;Helicase conserved C-terminal domain;Zinc finger C-x8-C-x5-C-x3-H type (and similar)	IPR036855;IPR000571;IPR011545;IPR014001;IPR001650;IPR027417	Zinc finger, CCCH-type superfamily;Zinc finger, CCCH-type;DEAD/DEAH box helicase domain;Helicase superfamily 1/2, ATP-binding domain;Helicase, C-terminal;P-loop containing nucleoside triphosphate hydrolase	KOG0920;COG1643	ATP-dependent RNA helicase A;HrpA-like helicases	GO:0006396;GO:0003723;GO:0005524;GO:0005737;GO:0003729;GO:0046872;GO:0009507;GO:0003676;GO:0005730;GO:0004004	biological_process;molecular_function;molecular_function;cellular_component;molecular_function;molecular_function;cellular_component;molecular_function;cellular_component;molecular_function	RNA processing;RNA binding;ATP binding;cytoplasm;mRNA binding;metal ion binding;chloroplast;nucleic acid binding;nucleolus;ATP-dependent RNA helicase activity	-	-	-
Pda_00033908	3.03421	2.17484	3.90171	1.41561	1.13799	1.65277	1.15563	0.106363	10.9721	0.0149216	0.221602	-	B9HMD3	Uncharacterized protein	XP_002311831.1	hypothetical protein POPTR_0008s20690g	7454247	LOC7454247	TVP38/TMEM64 family membrane protein slr0305	-	PF09335	SNARE associated Golgi protein	IPR032816;IPR015414	SNARE associated Golgi protein;Transmembrane protein TMEM64	KOG3140;COG0398	Predicted membrane protein;Uncharacterized conserved protein	GO:0016021;GO:0016020	cellular_component;cellular_component	integral component of membrane;membrane	-	-	-
Pda_00020630	5.65683	7.69393	1.64776	11.9784	23.934	17.6473	-1.76874	3.89665	9.54381	0.0205994	0.233278	-	B9GN29	Chloroplast nucleoid DNA-binding family protein	XP_002302336.2	chloroplast nucleoid DNA-binding family protein	7467196	LOC7467196	aspartyl protease AED3	-	PF14543;PF14541	Xylanase inhibitor N-terminal;Xylanase inhibitor C-terminal	IPR033121;IPR021109;IPR001461;IPR032799;IPR032861	Peptidase family A1 domain;Aspartic peptidase domain superfamily;Aspartic peptidase A1 family;Xylanase inhibitor, C-terminal;Xylanase inhibitor, N-terminal	ENOG410XNV7;KOG1339	-;Aspartyl protease	GO:0006508;GO:0003677;GO:0016787;GO:0043067;GO:0004190;GO:0008233;GO:0030163	biological_process;molecular_function;molecular_function;biological_process;molecular_function;molecular_function;biological_process	proteolysis;DNA binding;hydrolase activity;regulation of programmed cell death;aspartic-type endopeptidase activity;peptidase activity;protein catabolic process	-	-	-
Pda_00020647	1.08119	1.03693	0.40384	0.972288	13.6009	10.8413	-3.24564	4.54476	11.6035	0.0137333	0.220299	-	B9GN43	Uncharacterized protein	XP_002301096.1	hypothetical protein POPTR_0002s10620g	7461824	LOC7461824	kinesin-like protein KIN-4C	-	PF00225	Kinesin motor domain	IPR001752;IPR027640;IPR019821;IPR036961;IPR027417	Kinesin motor domain;Kinesin-like protein;Kinesin motor domain, conserved site;Kinesin motor domain superfamily;P-loop containing nucleoside triphosphate hydrolase	KOG0244;COG5059	Kinesin-like protein;Kinesin-like protein	GO:0007018;GO:0005524;GO:0003777;GO:0003774;GO:0008017;GO:0000166;GO:0008574;GO:0005871	biological_process;molecular_function;molecular_function;molecular_function;molecular_function;molecular_function;molecular_function;cellular_component	microtubule-based movement;ATP binding;microtubule motor activity;motor activity;microtubule binding;nucleotide binding;ATP-dependent microtubule motor activity, plus-end-directed;kinesin complex	-	-	-
Pda_00020642	0.883625	1.64807	2.94545	17.6226	24.5346	3.17936	-3.02868	2.58746	13.7383	0.00948771	0.215566	-	Q6RF31	MADS box transcription factor	-	-	-	-	-	-	PF01486;PF00319	K-box region;SRF-type transcription factor (DNA-binding and dimerisation domain)	IPR002487;IPR033896;IPR036879;IPR002100	Transcription factor, K-box;MADS MEF2-like;Transcription factor, MADS-box superfamily;Transcription factor, MADS-box	-	-	GO:0006351;GO:0005634;GO:0046983;GO:0003677;GO:0045944;GO:0006355;GO:0003700;GO:0000977	biological_process;cellular_component;molecular_function;molecular_function;biological_process;biological_process;molecular_function;molecular_function	transcription, DNA-templated;nucleus;protein dimerization activity;DNA binding;positive regulation of transcription by RNA polymerase II;regulation of transcription, DNA-templated;DNA binding transcription factor activity;RNA polymerase II regulatory region sequence-specific DNA binding	-	-	-
Pda_00028314	3.31389	3.1977	2.22641	3.76976	10.5092	7.57451	-1.25487	3.04654	10.7648	0.0160933	0.223142	-	U5GRZ8	SWIB complex BAF60b domain-containing family protein	XP_006369776.1	SWIB complex BAF60b domain-containing family protein	18095207	LOC18095207	uncharacterized protein At5g08430	-	PF03126;PF02201	Plus-3 domain;SWIB/MDM2 domain	IPR013083;IPR001965;IPR004343;IPR036885;IPR011011;IPR003121;IPR036128	Zinc finger, RING/FYVE/PHD-type;Zinc finger, PHD-type;Plus-3 domain;SWIB/MDM2 domain superfamily;Zinc finger, FYVE/PHD-type;SWIB/MDM2 domain;Plus3-like superfamily	KOG1081;COG5531;KOG1946	Transcription factor NSD1 and related SET domain proteins;SWIB-domain-containing proteins implicated in chromatin remodeling;RNA polymerase I transcription factor UAF	GO:0046872;GO:0003677	molecular_function;molecular_function	metal ion binding;DNA binding	-	-	-
Pda_00028327	6.30603	8.02244	4.16228	6.224	42.9018	35.0588	-2.11112	4.18881	9.63794	0.0201962	0.232749	-	L0AT09	Sinapyl alcohol dehydrogenase	-	-	-	-	-	-	PF02826;PF00107;PF08240	-isomer specific 2-hydroxyacid dehydrogenase, NAD binding domain;Zinc-binding dehydrogenase;Alcohol dehydrogenase GroES-like domain	IPR002328;IPR020843;IPR011032;IPR036291;IPR013154;IPR013149	Alcohol dehydrogenase, zinc-type, conserved site;Polyketide synthase, enoylreductase domain;GroES-like superfamily;NAD(P)-binding domain superfamily;Alcohol dehydrogenase, N-terminal;Alcohol dehydrogenase, C-terminal	-	-	GO:0046872;GO:0055114;GO:0008270;GO:0016491	molecular_function;biological_process;molecular_function;molecular_function	metal ion binding;oxidation-reduction process;zinc ion binding;oxidoreductase activity	-	-	-
Pda_00028323	1.26168	1.98024	0.994881	2.25327	4.50784	3.08293	-1.15501	-0.106453	7.26125	0.033982	0.265791	-	B9GGT7	Uncharacterized protein	XP_002300212.1	hypothetical protein POPTR_0001s31420g	-	-	-	-	PF05617	Prolamin-like	IPR008502	Prolamin-like domain	ENOG410Z0ND;ENOG410J18J	-;-	-	-	-	-	-	-
Pda_00039133	88.1716	96.5383	28.9913	26.3446	36.9811	39.577	1.12091	4.72463	5.91435	0.0498389	0.298691	-	B9GND1	Uncharacterized protein	XP_002303005.1	hypothetical protein POPTR_0002s23610g	7488587	LOC7488587	dCTP pyrophosphatase 1	-	PF12643	MazG-like family	IPR009039;IPR025984	EAR;dCTP pyrophosphatase 1	ENOG410IXWQ;ENOG4111PYX	-;-	GO:0009143;GO:0047429	biological_process;molecular_function	nucleoside triphosphate catabolic process;nucleoside-triphosphate diphosphatase activity	K16904	ko00240	Pyrimidine metabolism
Pda_00039136	0.590547	0.454836	0.170784	0.559845	12.0041	8.45645	-4.01688	3.80708	13.1171	0.0105176	0.215824	-	B9GND6	PHRAGMOPLAST-ASSOCIATED KINESIN-RELATED protein 1	XP_002303008.1	PHRAGMOPLAST-ASSOCIATED KINESIN-RELATED protein 1	7488589	LOC7488589	kinesin-like protein KIN-12B	-	PF00225	Kinesin motor domain	IPR001752;IPR027640;IPR019821;IPR036961;IPR027417	Kinesin motor domain;Kinesin-like protein;Kinesin motor domain, conserved site;Kinesin motor domain superfamily;P-loop containing nucleoside triphosphate hydrolase	KOG4280;COG5059	Kinesin-like protein;Kinesin-like protein	GO:0007018;GO:0005524;GO:0003777;GO:0003774;GO:0008017;GO:0000166;GO:0008574;GO:0005871	biological_process;molecular_function;molecular_function;molecular_function;molecular_function;molecular_function;molecular_function;cellular_component	microtubule-based movement;ATP binding;microtubule motor activity;motor activity;microtubule binding;nucleotide binding;ATP-dependent microtubule motor activity, plus-end-directed;kinesin complex	-	-	-
Pda_00034302	0	0	0.0123332	0	1.01047	1.32846	-7.04046	-0.861407	12.0058	0.0127636	0.218013	-	B9I0T4	Uncharacterized protein	XP_002317060.1	hypothetical protein POPTR_0011s15650g	7489088	LOC7489088	protein IQ-DOMAIN 1	-	PF13178;PF00612	Protein of unknown function (DUF4005);IQ calmodulin-binding motif	IPR000048;IPR025064	IQ motif, EF-hand binding site;Domain of unknown function DUF4005	ENOG410IJ4W;ENOG410YBUU	-;-	-	-	-	-	-	-
Pda_00011403	95.1557	83.6664	31.227	28.929	30.0934	30.2563	1.29632	4.54041	9.61646	0.0202872	0.233249	-	B9I7C5	Uncharacterized protein	XP_002318984.2	hypothetical protein POPTR_0013s01580g	7478932	LOC7478932	uncharacterized LOC7478932	-	-	-	-	-	ENOG410J1EU;ENOG410YT9R	-;-	GO:0006979;GO:0009061	biological_process;biological_process	response to oxidative stress;anaerobic respiration	-	-	-
Pda_00011526	1.90828	1.51867	0.624262	3.57124	4.37978	3.15517	-1.39117	2.04216	10.204	0.0179803	0.227943	-	B9I6C6	Aspartic proteinase 2	XP_002319454.2	aspartic proteinase 2	7478872	LOC7478872	aspartic proteinase	-	PF00026;PF03489;PF05184	ukaryotic aspartyl protease;Saposin-like type B, region 2;Saposin-like type B, region 1	IPR033121;IPR008138;IPR021109;IPR001461;IPR001969;IPR011001;IPR008139;IPR007856;IPR033869	Peptidase family A1 domain;Saposin B type, region 2;Aspartic peptidase domain superfamily;Aspartic peptidase A1 family;Aspartic peptidase, active site;Saposin-like;Saposin B type domain;Saposin-like type B, region 1;Phytepsin	ENOG410XNV7;KOG1339	-;Aspartyl protease	GO:0006508;GO:0016787;GO:0008233;GO:0030163;GO:0006629;GO:0004190	biological_process;molecular_function;molecular_function;biological_process;biological_process;molecular_function	proteolysis;hydrolase activity;peptidase activity;protein catabolic process;lipid metabolic process;aspartic-type endopeptidase activity	-	-	-
Pda_00011413	0.214631	0.517686	0.110068	0.124645	3.7575	3.45172	-3.03063	0.35257	6.607	0.0412043	0.280899	-	B9I7B7	Epoxide hydrolase family protein	XP_002318980.2	epoxide hydrolase family protein	7478928	LOC7478928	epoxide hydrolase A	-	PF12697;PF12146;PF00561	Alpha/beta hydrolase family;Serine aminopeptidase, S33;alpha/beta hydrolase fold	IPR000073;IPR029058;IPR000639	Alpha/beta hydrolase fold-1;Alpha/Beta hydrolase fold;Epoxide hydrolase-like	ENOG410XVV6;ENOG410INNC	-;-	GO:0003824;GO:0016787	molecular_function;molecular_function	catalytic activity;hydrolase activity	-	-	-
Pda_00011541	0.819735	0.527574	0.433726	2.0629	2.39866	2.4542	-1.88912	0.245242	28.0308	0.00155326	0.177474	-	B9I6B2	Rhicadhesin receptor family protein	XP_002319448.1	rhicadhesin receptor family protein	7482221	LOC7482221	germin-like protein subfamily 2 member 1	-	PF00190	Cupin	IPR001929;IPR019780;IPR011051;IPR014710;IPR006045	Germin;Germin, manganese binding site;RmlC-like cupin domain superfamily;RmlC-like jelly roll fold;Cupin 1	ENOG410IUIS;ENOG410YCIH	-;-	GO:2000280;GO:0005576;GO:0030145;GO:0046872;GO:0009506;GO:0005618;GO:0045735;GO:0010497	biological_process;cellular_component;molecular_function;molecular_function;cellular_component;cellular_component;molecular_function;biological_process	regulation of root development;extracellular region;manganese ion binding;metal ion binding;plasmodesma;cell wall;nutrient reservoir activity;plasmodesmata-mediated intercellular transport	-	-	-
Pda_00011508	0.353946	0	0	0.148453	24.4348	16.6229	-6.60841	0.843435	11.9671	0.0128527	0.218021	-	B9PB70	Uncharacterized protein	XP_006375714.1	hypothetical protein POPTR_0013s00570g	-	-	-	-	-	-	-	-	ENOG4111DGK;ENOG410JIDG	-;-	-	-	-	-	-	-
Pda_00011464	12.6897	12.0346	8.66292	14.3486	30.4855	28.7218	-1.07407	5.72663	12.0846	0.0125843	0.217135	-	B9I6Z2	Uncharacterized protein	XP_002318950.2	hypothetical protein POPTR_0013s00990g	7478898	LOC7478898	uncharacterized LOC7478898	-	-	-	IPR016024	Armadillo-type fold	ENOG410YJSK;KOG1877	-;Putative transmembrane protein cmp44E	-	-	-	-	-	-
Pda_00011467	0.296887	0.236529	0.0868098	0.294919	4.44526	1.96482	-3.33659	1.26821	11.2087	0.0147824	0.221472	-	U5G9G0	Uncharacterized protein	XP_006382381.1	hypothetical protein POPTR_0005s01600g	18098575	LOC18098575	acyl-CoA-binding domain-containing protein 4	-	PF07646;PF13418;PF13415	Kelch motif;alactose oxidase, central domain;alactose oxidase, central domain	IPR015915	Kelch-type beta propeller	ENOG410Y5WM;KOG0379	-;Kelch repeat-containing proteins	-	-	-	-	-	-
Pda_00011463	0.0219063	0.189486	0.146043	0.0826921	8.80792	4.34758	-5.12242	0.664358	11.1259	0.0150159	0.221808	-	B9I6Z3	Uncharacterized protein	XP_002318951.2	hypothetical protein POPTR_0013s01000g	7478899	LOC7478899	homeobox protein knotted-1-like 1	-	PF05920;PF03789;PF03791;PF03790	Homeobox KN domain;LK domain;KNOX2 domain;KNOX1 domain	IPR005540;IPR008422;IPR005541;IPR009057;IPR017970;IPR001356;IPR005539	KNOX1;Homeobox KN domain;KNOX2;Homeobox-like domain superfamily;Homeobox, conserved site;Homeobox domain;ELK domain	KOG0773;ENOG410XPMQ	Transcription factor MEIS1 and related HOX domain proteins;-	GO:0005634;GO:0006355;GO:0003677;GO:0043565	cellular_component;biological_process;molecular_function;molecular_function	nucleus;regulation of transcription, DNA-templated;DNA binding;sequence-specific DNA binding	-	-	-
Pda_00018619	0.405813	0.411355	0.187878	0.170207	4.31006	2.57447	-2.72066	1.29335	6.96311	0.0375372	0.273392	-	U5G160	DNA polymerase alpha subunit B	XP_006378282.1	DNA polymerase alpha subunit B family protein	18102432	LOC18102432	DNA polymerase alpha subunit B	-	PF04042;PF08418	NA polymerase alpha/epsilon subunit B;NA polymerase alpha subunit B N-terminal	IPR016722;IPR013627;IPR007185	DNA polymerase alpha, subunit B;DNA polymerase alpha, subunit B N-terminal;DNA polymerase alpha/epsilon, subunit B	COG5214;KOG1625	DNA polymerase alpha-primase complex, polymerase-associated subunit B;DNA polymerase alpha-primase complex, polymerase-associated subunit B	GO:0006270;GO:0005634;GO:0005658;GO:0003677;GO:0006260;GO:0046982;GO:0071897;GO:0003887	biological_process;cellular_component;cellular_component;molecular_function;biological_process;molecular_function;biological_process;molecular_function	DNA replication initiation;nucleus;alpha DNA polymerase:primase complex;DNA binding;DNA replication;protein heterodimerization activity;DNA biosynthetic process;DNA-directed DNA polymerase activity	K02321;K02321;K02321	ko03030;ko00240;ko00230	DNA replication;Pyrimidine metabolism;Purine metabolism
Pda_00018614	10.3497	13.9724	18.4023	40.6287	40.0406	29.0943	-1.32809	5.10216	29.7605	0.00141262	0.172947	-	A9P807	Glyceraldehyde-3-phosphate dehydrogenase	XP_002315632.1	glyceraldehyde 3-phosphate dehydrogenase family protein	7460038	LOC7460038	glyceraldehyde-3-phosphate dehydrogenase GAPC1, cytosolic	-	PF00044;PF02800	lyceraldehyde 3-phosphate dehydrogenase, NAD binding domain;lyceraldehyde 3-phosphate dehydrogenase, C-terminal domain	IPR020829;IPR020830;IPR020828;IPR036291;IPR020831;IPR006424	Glyceraldehyde 3-phosphate dehydrogenase, catalytic domain;Glyceraldehyde 3-phosphate dehydrogenase, active site;Glyceraldehyde 3-phosphate dehydrogenase, NAD(P) binding domain;NAD(P)-binding domain superfamily;Glyceraldehyde/Erythrose phosphate dehydrogenase family;Glyceraldehyde-3-phosphate dehydrogenase, type I	KOG0657;COG0057	Glyceraldehyde 3-phosphate dehydrogenase;Glyceraldehyde-3-phosphate dehydrogenase/erythrose-4-phosphate dehydrogenase	GO:0016620;GO:0055114;GO:0050661;GO:0051287;GO:0006006;GO:0016491	molecular_function;biological_process;molecular_function;molecular_function;biological_process;molecular_function	oxidoreductase activity, acting on the aldehyde or oxo group of donors, NAD or NADP as acceptor;oxidation-reduction process;NADP binding;NAD binding;glucose metabolic process;oxidoreductase activity	K00134;K00134;K00134;K00134;K00134;K00134	ko00710;ko01200;ko05010;ko04066;ko00010;ko01230	Carbon fixation in photosynthetic organisms;Carbon metabolism;Alzheimer's disease;HIF-1 signaling pathway;Glycolysis / Gluconeogenesis;Biosynthesis of amino acids
Pda_00018628	0.189766	0	0.0702846	0.238777	9.21358	6.99566	-5.71745	-0.547784	14.3328	0.00862384	0.215566	-	A0A175YIS5	Uncharacterized protein	-	-	108200353	LOC108200353	uncharacterized protein At3g61260	-	PF03763	Remorin, C-terminal region	IPR005516	Remorin, C-terminal	-	-	-	-	-	-	-	-
Pda_00018627	1.02251	0.892964	0.240336	0.346391	24.9419	22.3426	-4.36338	2.68585	9.58713	0.0204125	0.233278	-	B9HTA7	Uncharacterized protein	XP_002315625.2	hypothetical protein POPTR_0010s06690g	7460030	LOC7460030	uncharacterized protein At3g61260	-	PF03763	Remorin, C-terminal region	IPR005516	Remorin, C-terminal	ENOG410Y9NH;ENOG410IF6U	-;-	-	-	-	-	-	-
Pda_00024763	0.273181	0.396907	0.132798	0.36522	2.03357	1.61666	-2.23957	0.555193	9.89472	0.0191484	0.22961	-	B9ICS7	Monocopper oxidase-like protein SKS1	XP_002321832.1	Monocopper oxidase-like protein SKS1 precursor	7481815	LOC7481815	monocopper oxidase-like protein SKS1	-	PF07731;PF07732;PF00394	Multicopper oxidase;Multicopper oxidase;Multicopper oxidase	IPR011706;IPR001117;IPR011707;IPR008972	Multicopper oxidase, type 2;Multicopper oxidase, type 1;Multicopper oxidase, type 3;Cupredoxin	KOG1263;COG2132	Multicopper oxidases;Putative multicopper oxidases	GO:0016722;GO:0055114;GO:0046658;GO:0005507;GO:0016491	molecular_function;biological_process;cellular_component;molecular_function;molecular_function	oxidoreductase activity, oxidizing metal ions;oxidation-reduction process;anchored component of plasma membrane;copper ion binding;oxidoreductase activity	-	-	-
Pda_00024743	1.35489	1.86171	1.34863	2.52171	9.42204	5.77304	-1.89213	2.03266	16.2382	0.00647045	0.213879	-	B9ICV2	Uncharacterized protein	XP_002322412.2	hypothetical protein POPTR_0015s14520g	7481826	LOC7481826	protein EXORDIUM-like 3	-	PF04674	Phosphate-induced protein 1 conserved region	IPR006766	Protein EXORDIUM-like	ENOG410IEYC;ENOG410Y43B	-;-	-	-	-	-	-	-
Pda_00034186	1.03622	1.1204	0.230274	0.608464	26.6229	18.1057	-4.14561	1.81635	10.148	0.0181848	0.228648	-	A9P940	Uncharacterized protein	XP_002309304.1	hypothetical protein POPTR_0006s20690g	7479527	LOC7479527	uncharacterized LOC7479527	-	-	-	-	-	ENOG410J4RH;ENOG410ZHE6	-;-	-	-	-	-	-	-
Pda_00035801	1.13068	1.47841	0.934937	2.38219	2.85257	2.11132	-1.00195	1.13423	14.2352	0.0083725	0.215566	-	B9GXC5	Uncharacterized protein	XP_002304211.1	hypothetical protein POPTR_0003s05010g	7483537	LOC7483537	transcription factor bHLH68	-	-	-	IPR036638;IPR011598	Helix-loop-helix DNA-binding domain superfamily;Myc-type, basic helix-loop-helix (bHLH) domain	ENOG410J9ZN;ENOG41113WR	-;-	GO:0005634;GO:0006366;GO:0046983;GO:0001046;GO:0045944;GO:0001228	cellular_component;biological_process;molecular_function;molecular_function;biological_process;molecular_function	nucleus;transcription by RNA polymerase II;protein dimerization activity;core promoter sequence-specific DNA binding;positive regulation of transcription by RNA polymerase II;transcriptional activator activity, RNA polymerase II transcription regulatory region sequence-specific DNA binding	-	-	-
Pda_00003102	0.157769	0.132677	0.0584336	0.0441147	3.25818	2.53624	-3.95549	0.852426	9.02339	0.0230336	0.240237	-	B9H846	Uncharacterized protein	XP_002307564.2	hypothetical protein POPTR_0005s22730g	7464814	LOC7464814	protein JASON	-	-	-	-	-	ENOG410IHUA;ENOG410ZBTD	-;-	-	-	-	-	-	-
Pda_00003117	51.757	40.5047	33.0485	120.024	87.3071	56.9829	-1.03434	6.46079	9.38308	0.021313	0.234469	-	B9H862	Aldo/keto reductase family protein	XP_002306763.2	aldo/keto reductase family protein	7464823	LOC7464823	uncharacterized oxidoreductase At1g06690, chloroplastic	-	PF00248	Aldo/keto reductase family	IPR036812;IPR018170;IPR023210	NADP-dependent oxidoreductase domain superfamily;Aldo/keto reductase, conserved site;NADP-dependent oxidoreductase domain	KOG1575;COG0667	Voltage-gated shaker-like K+ channel, subunit beta/KCNAB;Predicted oxidoreductases (related to aryl-alcohol dehydrogenases)	GO:0055114;GO:0016491	biological_process;molecular_function	oxidation-reduction process;oxidoreductase activity	-	-	-
Pda_00002950	0.287682	0.984998	0.665938	1.20661	12.2217	6.75542	-3.31524	1.24385	14.1427	0.00888831	0.215566	-	B9H7R1	Uncharacterized protein	XP_002306691.1	hypothetical protein POPTR_0005s21310g	7492461	LOC7492461	vacuolar iron transporter homolog 2	-	PF01988	VIT family	IPR008217	Ccc1 family	COG1814;KOG4473	Uncharacterized membrane protein;Uncharacterized membrane protein	GO:0006880;GO:0030026;GO:0016021;GO:0071281;GO:0005384;GO:0005623;GO:0005381;GO:0034755;GO:0016020;GO:0071421	biological_process;biological_process;cellular_component;biological_process;molecular_function;cellular_component;molecular_function;biological_process;cellular_component;biological_process	intracellular sequestering of iron ion;cellular manganese ion homeostasis;integral component of membrane;cellular response to iron ion;manganese ion transmembrane transporter activity;cell;iron ion transmembrane transporter activity;iron ion transmembrane transport;membrane;manganese ion transmembrane transport	-	-	-
Pda_00003120	0.0199249	0.129261	0	0.551559	1.23948	1.32818	-4.28739	-0.220104	16.9537	0.00584734	0.213879	-	B9H865	Protein DETOXIFICATION	XP_002307571.2	hypothetical protein POPTR_0005s22900g	7464826	LOC7464826	protein DETOXIFICATION 41	-	PF01554	MatE	IPR002528	Multi antimicrobial extrusion protein	KOG1347;COG0534	Uncharacterized membrane protein, predicted efflux pump;Na+-driven multidrug efflux pump	GO:0055085;GO:0015297;GO:0015238;GO:1902600;GO:0006855;GO:0016021;GO:0005774;GO:0015299;GO:0016020	biological_process;molecular_function;molecular_function;biological_process;biological_process;cellular_component;cellular_component;molecular_function;cellular_component	transmembrane transport;antiporter activity;drug transmembrane transporter activity;proton transmembrane transport;drug transmembrane transport;integral component of membrane;vacuolar membrane;solute:proton antiporter activity;membrane	-	-	-
Pda_00003125	1.38584	1.84421	1.51023	2.58211	3.55838	4.03755	-1.04747	0.570978	14.7217	0.00774679	0.215566	-	A9PFL0	Auxin response factor	-	-	7464667	LOC7464667	auxin response factor 6	-	PF02362;PF06507;PF02309	B3 DNA binding domain;Auxin response factor;AUX/IAA family	IPR000270;IPR015300;IPR003340;IPR010525;IPR033389	PB1 domain;DNA-binding pseudobarrel domain superfamily;B3 DNA binding domain;Auxin response factor;AUX/IAA domain	-	-	GO:0006351;GO:0005634;GO:0003677;GO:0009725;GO:0009734;GO:0006355	biological_process;cellular_component;molecular_function;biological_process;biological_process;biological_process	transcription, DNA-templated;nucleus;DNA binding;response to hormone;auxin-activated signaling pathway;regulation of transcription, DNA-templated	-	-	-
Pda_00003141	1.22555	1.03064	0.504347	1.3517	15.817	10.4296	-3.23215	2.36073	13.4206	0.00999682	0.215824	-	B9H882	Uncharacterized protein	XP_002307581.2	hypothetical protein POPTR_0005s23100g	7464834	LOC7464834	uncharacterized LOC7464834	-	-	-	-	-	ENOG410INIX;ENOG410YABV	-;-	-	-	-	-	-	-
Pda_00002989	0.167133	0.151796	0.0396171	0.193475	4.44279	3.61237	-4.42645	3.29607	13.9803	0.00912282	0.215566	-	B9H7U1	Uncharacterized protein	XP_002307505.2	hypothetical protein POPTR_0005s21630g	7469233	LOC7469233	uncharacterized LOC7469233	-	-	-	-	-	ENOG4111CMC;ENOG410J5EH	-;-	-	-	-	-	-	-
Pda_00003151	0.0255174	0.0275903	0.0354412	0.0321078	0.619463	0.463901	-3.53943	-1.00188	11.255	0.0145206	0.221399	-	A0A0S1TKQ9	Terpene synthase	-	-	7464838	LOC7464838	ent-copalyl diphosphate synthase, chloroplastic	-	PF03936;PF01397	Terpene synthase family, metal binding domain;Terpene synthase, N-terminal domain	IPR001906;IPR008949;IPR036965;IPR005630;IPR008930	Terpene synthase, N-terminal domain;Isoprenoid synthase domain superfamily;Terpene synthase, N-terminal domain superfamily;Terpene synthase, metal-binding domain;Terpenoid cyclases/protein prenyltransferase alpha-alpha toroid	-	-	GO:0010333;GO:0008152;GO:0000287;GO:0016829	molecular_function;biological_process;molecular_function;molecular_function	terpene synthase activity;metabolic process;magnesium ion binding;lyase activity	-	-	-
Pda_00002994	0.397535	0.348309	0.205624	0.448461	1.41431	0.809934	-1.4149	0.482769	8.06009	0.028079	0.253194	-	B9H7U7	Ribonucleoside-diphosphate reductase	XP_002306711.1	hypothetical protein POPTR_0005s21680g	7469236	LOC7469236	ribonucleoside-diphosphate reductase large subunit	-	PF02867;PF00317;PF03477	Ribonucleotide reductase, barrel domain;Ribonucleotide reductase, all-alpha domain;ATP cone domain	IPR005144;IPR013509;IPR008926;IPR013346;IPR000788	ATP-cone domain;Ribonucleotide reductase large subunit, N-terminal;Ribonucleotide reductase R1 subunit, N-terminal;Ribonucleotide reductase, class I , alpha subunit;Ribonucleotide reductase large subunit, C-terminal	COG0209;KOG1112	Ribonucleotide reductase, alpha subunit;Ribonucleotide reductase, alpha subunit	GO:0055114;GO:0005524;GO:0006260;GO:0000166;GO:0004748;GO:0016491	biological_process;molecular_function;biological_process;molecular_function;molecular_function;molecular_function	oxidation-reduction process;ATP binding;DNA replication;nucleotide binding;ribonucleoside-diphosphate reductase activity, thioredoxin disulfide as acceptor;oxidoreductase activity	K10807;K10807;K10807	ko00240;ko00230;ko00480	Pyrimidine metabolism;Purine metabolism;Glutathione metabolism
Pda_00003046	5.46092	3.75915	0.0390209	2.12105	84.4813	93.1332	-4.17056	4.77282	6.11356	0.0471246	0.294118	-	B9H802	Uncharacterized protein	XP_002307539.2	hypothetical protein POPTR_0005s22280g	7464794	LOC7464794	protodermal factor 1	-	-	-	-	-	ENOG410Z5QI;ENOG410J0RX	-;-	-	-	-	-	-	-
Pda_00034639	40.9772	98.8576	59.1543	23.0008	16.9518	25.6564	1.63957	4.45012	22.4764	0.00294453	0.193777	-	S8D511	Uncharacterized protein	-	-	-	-	-	-	-	-	-	-	-	-	-	-	-	-	-	-
Pda_00034635	176.229	421.2	253.322	55.4046	57.4898	90.8703	2.10876	5.81396	34.4646	0.000971826	0.15891	-	A0A0D2ZTA1	Uncharacterized protein	-	-	-	-	-	-	-	-	-	-	-	-	-	-	-	-	-	-
Pda_00034636	13.7541	31.1019	21.0339	5.08645	3.73986	6.19887	2.17149	3.12513	39.8791	0.000655237	0.141477	-	A0A200Q5G5	Uncharacterized protein	-	-	-	-	-	-	-	-	-	-	-	-	-	-	-	-	-	-
Pda_00034546	1280.63	2414.01	1870.15	706.706	612.29	1052.87	1.27515	9.72726	18.4164	0.00471667	0.211819	-	A0A200Q5G5	Uncharacterized protein	-	-	-	-	-	-	-	-	-	-	-	-	-	-	-	-	-	-
Pda_00034549	78.0488	176.808	104.792	55.9914	43.1811	63.3892	1.18617	5.42723	13.7185	0.00951836	0.215566	-	S8D511	Uncharacterized protein	-	-	-	-	-	-	-	-	-	-	-	-	-	-	-	-	-	-
Pda_00034542	2.16086	1.86181	2.92619	1.18954	0.922099	1.43223	1.01266	0.751115	12.0317	0.0122209	0.216943	-	A0A076MF98	NAD	YP_009054476.1	NADH-plastoquinone oxidoreductase subunit 5 (chloroplast)	20160501	ndhF	NADH-plastoquinone oxidoreductase subunit 5	-	PF00662;PF00361;PF01010	NADH-Ubiquinone oxidoreductase (complex I), chain 5 N-terminus;Proton-conducting membrane transporter;NADH-dehyrogenase subunit F, TMs, (complex I) C-terminus	IPR018393;IPR001516;IPR002128;IPR003945;IPR001750	NADH-plastoquinone oxidoreductase, chain 5 subgroup;NADH-Ubiquinone oxidoreductase (complex I), chain 5 N-terminal;NADH:ubiquinone/plastoquinone oxidoreductase, chloroplast chain 5, C-terminal;NADH-plastoquinone oxidoreductase, chain 5;NADH:quinone oxidoreductase/Mrp antiporter, membrane subunit	-	-	GO:0009535;GO:0055114;GO:0042773;GO:0009536;GO:0016021;GO:0009507;GO:0009579;GO:0048038;GO:0008137;GO:0016020;GO:0016491	cellular_component;biological_process;biological_process;cellular_component;cellular_component;cellular_component;cellular_component;molecular_function;molecular_function;cellular_component;molecular_function	chloroplast thylakoid membrane;oxidation-reduction process;ATP synthesis coupled electron transport;plastid;integral component of membrane;chloroplast;thylakoid;quinone binding;NADH dehydrogenase (ubiquinone) activity;membrane;oxidoreductase activity	-	-	-
Pda_00034545	147.597	381.698	178.131	34.6126	33.0978	54.6695	2.57879	4.89511	37.8058	0.000757515	0.151423	-	A0A0D2ZTA1	Uncharacterized protein	-	-	-	-	-	-	-	-	-	-	-	-	-	-	-	-	-	-
Pda_00034557	39.4507	71.3436	52.14	24.8758	17.957	27.3895	1.25463	5.37513	23.0949	0.00275071	0.192562	-	V9PEY4	Photosystem II protein D1	YP_008999915.1	-	18251466	psbA	photosystem II protein D1	-	PF00124	Photosynthetic reaction centre protein	IPR005867;IPR000484;IPR036854	Photosystem II protein D1;Photosynthetic reaction centre, L/M;Photosystem II protein D1/D2 superfamily	-	-	GO:0055114;GO:0005506;GO:0009536;GO:0015979;GO:0009523;GO:0018298;GO:0019684;GO:0009635;GO:0045156;GO:0016682;GO:0009772;GO:0016021;GO:0046872;GO:0009507;GO:0009579;GO:0016020;GO:0016168;GO:0009535;GO:0009055;GO:0016491	biological_process;molecular_function;cellular_component;biological_process;cellular_component;biological_process;biological_process;biological_process;molecular_function;molecular_function;biological_process;cellular_component;molecular_function;cellular_component;cellular_component;cellular_component;molecular_function;cellular_component;molecular_function;molecular_function	oxidation-reduction process;iron ion binding;plastid;photosynthesis;photosystem II;protein-chromophore linkage;photosynthesis, light reaction;response to herbicide;electron transporter, transferring electrons within the cyclic electron transport pathway of photosynthesis activity;oxidoreductase activity, acting on diphenols and related substances as donors, oxygen as acceptor;photosynthetic elect…	-	-	-
Pda_00034617	71.5803	143.597	103.417	20.811	24.1595	28.7164	2.15749	5.39534	66.6632	0.000155676	0.118133	-	A0A200Q5G5	Uncharacterized protein	-	-	-	-	-	-	-	-	-	-	-	-	-	-	-	-	-	-
Pda_00034618	66.7172	163.714	93.2278	16.2038	21.042	27.3887	2.37279	4.37624	41.6362	0.000582418	0.138457	-	A0A0D2ZTA1	Uncharacterized protein	-	-	-	-	-	-	-	-	-	-	-	-	-	-	-	-	-	-
Pda_00028432	5.98461	8.98811	0.79865	12.7601	27.8807	24.5247	-1.97362	3.74673	6.01553	0.0484347	0.296832	-	B9GGD8	Uncharacterized protein	XP_002298895.2	hypothetical protein POPTR_0001s38180g	7487571	LOC7487571	uncharacterized LOC7487571	-	-	-	-	-	ENOG410YZUF;ENOG410JEYE	-;-	-	-	-	-	-	-
Pda_00028445	4.50322	5.44594	5.38305	2.39004	2.49339	2.00466	1.19464	1.4832	35.6911	0.000809177	0.152352	-	B9GGE8	Uncharacterized protein	XP_002298899.1	hypothetical protein POPTR_0001s38290g	7487575	LOC7487575	F-box/LRR-repeat protein At3g48880	-	-	-	IPR032675;IPR036047	Leucine-rich repeat domain superfamily;F-box-like domain superfamily	-	-	-	-	-	-	-	-
Pda_00007579	0.802653	0.830123	0.0258506	4.94731	3.74174	1.35699	-2.54342	1.41649	5.98507	0.0488518	0.297276	-	B9ILW1	Uncharacterized protein	XP_002325035.2	hypothetical protein POPTR_0018s09590g	7461571	LOC7461571	GDSL esterase/lipase At1g29660	-	PF00657	SL-like Lipase/Acylhydrolase	IPR001087;IPR036514;IPR035669	GDSL lipase/esterase;SGNH hydrolase superfamily;GDSL lipase/esterase-like, plant	-	-	GO:0016788	molecular_function	hydrolase activity, acting on ester bonds	-	-	-
Pda_00007585	0	0.0303567	0	0	2.8115	1.78645	-6.67955	-1.20355	11.2075	0.0147858	0.221472	-	B9IKD0	Uncharacterized protein	XP_002324778.1	hypothetical protein POPTR_0018s05480g	-	-	-	-	PF04554	xtensin-like region	IPR006706	Extensin domain	-	-	GO:0005199;GO:0009664	molecular_function;biological_process	structural constituent of cell wall;plant-type cell wall organization	-	-	-
Pda_00007656	0.0563025	0.167409	0.109478	0.230242	1.75122	1.19416	-3.16816	-0.609142	14.1872	0.00863839	0.215566	-	A9PFI9	Serine/threonine protein kinase	XP_002308590.1	serine/threonine protein kinase	7462284	LOC7462284	serine/threonine-protein kinase Aurora-2	-	PF00069	Protein kinase domain	IPR017441;IPR000719;IPR011009;IPR008271;IPR030616	Protein kinase, ATP binding site;Protein kinase domain;Protein kinase-like domain superfamily;Serine/threonine-protein kinase, active site;Aurora kinase	KOG0580;ENOG410XNRB	Serine/threonine protein kinase;-	GO:0031616;GO:0016301;GO:0004674;GO:0000780;GO:0005524;GO:0006468;GO:0032465;GO:0035174;GO:0005876;GO:0035404;GO:0016310;GO:0051233;GO:0007049;GO:0032133;GO:0007052;GO:0000166;GO:0004672	cellular_component;molecular_function;molecular_function;cellular_component;molecular_function;biological_process;biological_process;molecular_function;cellular_component;biological_process;biological_process;cellular_component;biological_process;cellular_component;biological_process;molecular_function;molecular_function	spindle pole centrosome;kinase activity;protein serine/threonine kinase activity;condensed nuclear chromosome, centromeric region;ATP binding;protein phosphorylation;regulation of cytokinesis;histone serine kinase activity;spindle microtubule;histone-serine phosphorylation;phosphorylation;spindle midzone;cell cycle;chromosome passenger complex;mitotic spindle organization;nucleotide binding;prote…	-	-	-
Pda_00008473	32.4714	26.6558	15.4718	54.9318	89.2701	55.5913	-1.35865	3.65127	15.2755	0.00745599	0.215566	-	B9HQT4	Phytosulfokines 6 family protein	XP_002313650.1;XP_006379321.1;XP_006379322.1	hypothetical protein POPTR_0009s15110g;-;-	7478620	LOC7478620	putative phytosulfokines 6	-	PF06404	Phytosulfokine precursor protein (PSK)	IPR009438	Phytosulfokine	ENOG410ZCWR;ENOG410J54G	-;-	GO:0010469;GO:0005576;GO:0008083;GO:0008283	biological_process;cellular_component;molecular_function;biological_process	regulation of signaling receptor activity;extracellular region;growth factor activity;cell proliferation	-	-	-
Pda_00008405	0.36392	0.340698	0.177523	0.290381	6.11415	4.59219	-3.55107	2.77112	11.915	0.0129743	0.21842	-	B9HQG1	Kinesin motor family protein	XP_002313626.2	kinesin motor family protein	7460104	LOC7460104	kinesin-like protein KIN-12E	-	PF00225	Kinesin motor domain	IPR001752;IPR027640;IPR019821;IPR036961;IPR027417	Kinesin motor domain;Kinesin-like protein;Kinesin motor domain, conserved site;Kinesin motor domain superfamily;P-loop containing nucleoside triphosphate hydrolase	KOG4280;COG5059	Kinesin-like protein;Kinesin-like protein	GO:0007018;GO:0005524;GO:0003777;GO:0003774;GO:0008017;GO:0000166;GO:0016887;GO:0005871	biological_process;molecular_function;molecular_function;molecular_function;molecular_function;molecular_function;molecular_function;cellular_component	microtubule-based movement;ATP binding;microtubule motor activity;motor activity;microtubule binding;nucleotide binding;ATPase activity;kinesin complex	-	-	-
Pda_00008484	0.362083	0.234898	0.201159	1.34402	2.99408	0.740542	-2.59468	-0.209019	17.0055	0.00551366	0.213131	-	M4QSL4	DREB66	-	-	-	-	-	-	PF00847	AP2 domain	IPR016177;IPR036955;IPR001471	DNA-binding domain superfamily;AP2/ERF domain superfamily;AP2/ERF domain	-	-	GO:0006351;GO:0005634;GO:0003677;GO:0006355;GO:0003700	biological_process;cellular_component;molecular_function;biological_process;molecular_function	transcription, DNA-templated;nucleus;DNA binding;regulation of transcription, DNA-templated;DNA binding transcription factor activity	-	-	-
Pda_00008481	7.55788	22.0313	4.93786	9.62397	123.112	66.1355	-2.45483	4.30566	6.3848	0.0437389	0.285784	-	K0E184	Stress responsive A/B barrel domain family protein	-	-	-	-	-	-	PF07876	Stress responsive A/B Barrel Domain	IPR011008;IPR013097	Dimeric alpha-beta barrel;Stress responsive alpha-beta barrel	-	-	-	-	-	-	-	-
Pda_00008547	0.0813985	0.176022	0.0452218	0.102421	9.81845	7.58401	-5.73233	1.15464	13.9012	0.00923991	0.215566	-	B9HQZ4	Cytokinin riboside 5'-monophosphate phosphoribohydrolase	XP_002313681.2	hypothetical protein POPTR_0009s14360g	7472088	LOC7472088	cytokinin riboside 5'-monophosphate phosphoribohydrolase LOG5	-	PF03641	Possible lysine decarboxylase	IPR031100;IPR005269	LOG family;Cytokinin riboside 5'-monophosphate phosphoribohydrolase LOG	ENOG410IHIZ;COG1611	-;Predicted Rossmann fold nucleotide-binding protein	GO:0005634;GO:0016787;GO:0009691	cellular_component;molecular_function;biological_process	nucleus;hydrolase activity;cytokinin biosynthetic process	-	-	-
Pda_00008546	2.50536	2.39019	2.59954	8.15921	3.80128	3.76767	-1.04035	1.74499	7.793	0.0302061	0.25742	-	B9HQZ3	No apical meristem family protein	XP_002313680.1	no apical meristem family protein	7474966	LOC7474966	NAC domain-containing protein 22	-	PF02365	No apical meristem (NAM) protein	IPR036093;IPR003441	NAC domain superfamily;NAC domain	ENOG410Y9QS;ENOG410IVEW	-;-	GO:0005634;GO:0006355;GO:0003677;GO:0006351	cellular_component;biological_process;molecular_function;biological_process	nucleus;regulation of transcription, DNA-templated;DNA binding;transcription, DNA-templated	-	-	-
Pda_00008444	49.1683	56.1502	134.421	38.7734	34.5821	49.1012	1.00201	6.73407	6.58185	0.0414811	0.280899	-	B9HQJ3	Tetratricopeptide repeat-containing family protein	XP_002312880.1	tetratricopeptide repeat-containing family protein	7474918	LOC7474918	outer envelope protein 61	-	PF07719	Tetratricopeptide repeat	IPR019734;IPR013026;IPR013105;IPR023566;IPR011990	Tetratricopeptide repeat;Tetratricopeptide repeat-containing domain;Tetratricopeptide repeat 2;Peptidyl-prolyl cis-trans isomerase, FKBP-type;Tetratricopeptide-like helical domain superfamily	ENOG410IQSZ;ENOG410ZI5X	-;-	GO:0016021;GO:0016020	cellular_component;cellular_component	integral component of membrane;membrane	-	-	-
Pda_00021516	1.51964	1.55288	1.1654	1.80714	3.92418	3.65648	-1.08281	2.57654	12.0604	0.0124471	0.216966	-	U5GLD6	Uncharacterized protein	XP_006385369.1	hypothetical protein POPTR_0003s03140g	18096755	LOC18096755	receptor-like serine/threonine-protein kinase ALE2	-	PF07714	Protein tyrosine kinase	IPR001245;IPR017441;IPR000719;IPR011009;IPR008271	Serine-threonine/tyrosine-protein kinase, catalytic domain;Protein kinase, ATP binding site;Protein kinase domain;Protein kinase-like domain superfamily;Serine/threonine-protein kinase, active site	COG0515;KOG1187	Serine/threonine protein kinase;Serine/threonine protein kinase	GO:0004675;GO:0005524;GO:0006468;GO:0005886;GO:0007166;GO:0016021;GO:0016020;GO:0004672;GO:0007178	molecular_function;molecular_function;biological_process;cellular_component;biological_process;cellular_component;cellular_component;molecular_function;biological_process	transmembrane receptor protein serine/threonine kinase activity;ATP binding;protein phosphorylation;plasma membrane;cell surface receptor signaling pathway;integral component of membrane;membrane;protein kinase activity;transmembrane receptor protein serine/threonine kinase signaling pathway	-	-	-
Pda_00023700	0.86637	0.599519	0.616092	3.20498	6.30963	3.41259	-2.56901	1.17803	49.4964	0.00032395	0.118133	-	U5GLJ5	Uncharacterized protein	XP_006384430.1	hypothetical protein POPTR_0004s15010g	18097806	LOC18097806	probable carboxylesterase 12	-	PF07859;PF00135	alpha/beta hydrolase fold;Carboxylesterase family	IPR002168;IPR013094;IPR029058	Lipase, GDXG, putative histidine active site;Alpha/beta hydrolase fold-3;Alpha/Beta hydrolase fold	KOG1515;COG0657	Arylacetamide deacetylase;Esterase/lipase	GO:0009056;GO:0008152;GO:0016787	biological_process;biological_process;molecular_function	catabolic process;metabolic process;hydrolase activity	-	-	-
Pda_00023717	1.79561	0.928531	0.390354	9.87243	34.7065	9.34369	-4.02747	2.91368	25.0087	0.00224845	0.188325	-	B9N4Y0	Uncharacterized protein	XP_006384411.1	hypothetical protein POPTR_0004s14840g	18097788	LOC18097788	ethylene-responsive transcription factor ERF109	-	PF00847	AP2 domain	IPR016177;IPR036955;IPR001471	DNA-binding domain superfamily;AP2/ERF domain superfamily;AP2/ERF domain	ENOG410IZPT;ENOG410YN6X	-;-	GO:0006351;GO:0005634;GO:0003677;GO:0006355;GO:0003700	biological_process;cellular_component;molecular_function;biological_process;molecular_function	transcription, DNA-templated;nucleus;DNA binding;regulation of transcription, DNA-templated;DNA binding transcription factor activity	-	-	-
Pda_00023714	0.185751	0.177212	0.121407	0.274971	1.55837	1.19185	-2.55968	0.735905	15.8759	0.00681983	0.215566	-	U5GLI1	Uncharacterized protein	XP_006384415.1	hypothetical protein POPTR_0004s14870g	18097791	LOC18097791	protein CHROMATIN REMODELING 25	-	PF00176;PF00271	SNF2 family N-terminal domain;Helicase conserved C-terminal domain	IPR000330;IPR038718;IPR014001;IPR001650;IPR027417	SNF2-related, N-terminal domain;SNF2-like, N-terminal domain superfamily;Helicase superfamily 1/2, ATP-binding domain;Helicase, C-terminal;P-loop containing nucleoside triphosphate hydrolase	-	-	GO:0000724;GO:0045003;GO:0005524;GO:0071480;GO:0071248;GO:0051701;GO:0010332	biological_process;biological_process;molecular_function;biological_process;biological_process;biological_process;biological_process	double-strand break repair via homologous recombination;double-strand break repair via synthesis-dependent strand annealing;ATP binding;cellular response to gamma radiation;cellular response to metal ion;interaction with host;response to gamma radiation	K10875	ko03440	Homologous recombination
Pda_00023720	0.332686	0.786869	0.254138	0.457854	4.03816	15.1677	-3.75439	2.36114	9.62272	0.0202606	0.233057	-	B9N4Y2	Cytochrome P450 family protein	XP_006384409.1	cytochrome P450 family protein	18097786	LOC18097786	abscisic acid 8'-hydroxylase 4	-	PF00067	Cytochrome P450	IPR017972;IPR036396;IPR001128;IPR002401	Cytochrome P450, conserved site;Cytochrome P450 superfamily;Cytochrome P450;Cytochrome P450, E-class, group I	KOG0157;COG2124	Cytochrome P450 CYP4/CYP19/CYP26 subfamilies;Cytochrome P450	GO:0007275;GO:0055114;GO:0005506;GO:0016705;GO:0004497;GO:0010295;GO:0046872;GO:0016125;GO:0016021;GO:0020037;GO:0010268;GO:0016020;GO:0016132;GO:0016491	biological_process;biological_process;molecular_function;molecular_function;molecular_function;molecular_function;molecular_function;biological_process;cellular_component;molecular_function;biological_process;cellular_component;biological_process;molecular_function	multicellular organism development;oxidation-reduction process;iron ion binding;oxidoreductase activity, acting on paired donors, with incorporation or reduction of molecular oxygen;monooxygenase activity;(+)-abscisic acid 8'-hydroxylase activity;metal ion binding;sterol metabolic process;integral component of membrane;heme binding;brassinosteroid homeostasis;membrane;brassinosteroid biosynthetic…	K09843	ko00906	Carotenoid biosynthesis
Pda_00023694	2.06715	2.09662	0.813048	3.54478	9.29819	5.29341	-1.79352	1.72132	12.45	0.0117958	0.215824	-	B9N4W5	Uncharacterized protein	XP_006384434.1	hypothetical protein POPTR_0004s15050g	18097810	LOC18097810	2-hydroxyisoflavanone dehydratase	-	PF07859;PF00135	alpha/beta hydrolase fold;Carboxylesterase family	IPR013094;IPR029058	Alpha/beta hydrolase fold-3;Alpha/Beta hydrolase fold	KOG1515;COG0657	Arylacetamide deacetylase;Esterase/lipase	GO:0009056;GO:0008152;GO:0016787	biological_process;biological_process;molecular_function	catabolic process;metabolic process;hydrolase activity	-	-	-
Pda_00041134	3.42183	3.04789	2.71452	6.72933	21.2662	8.84367	-1.94152	4.92714	19.4243	0.0042207	0.206746	-	B9HZF0	Uncharacterized protein	XP_002317166.2	hypothetical protein POPTR_0011s01120g	7485385	LOC7485385	ankyrin repeat-containing protein ITN1	-	PF13962;PF12796	omain of unknown function;Ankyrin repeats (3 copies)	IPR002110;IPR026961;IPR036770;IPR020683	Ankyrin repeat;PGG domain;Ankyrin repeat-containing domain superfamily;Ankyrin repeat-containing domain	COG0666;KOG0504	FOG: Ankyrin repeat;FOG: Ankyrin repeat	GO:0016021;GO:0007165;GO:0016020	cellular_component;biological_process;cellular_component	integral component of membrane;signal transduction;membrane	-	-	-
Pda_00031474	1.34709	1.04571	0.921098	3.5204	6.60332	2.40712	-1.85712	0.285784	16.2009	0.00618638	0.213879	-	B9GQE0	Seed maturation protein PM22	XP_002301378.1	seed maturation protein PM22	7457363	LOC7457363	late embryogenesis abundant protein Lea14-A	-	PF03168	Late embryogenesis abundant protein	IPR013990;IPR004864	Water stress and hypersensitive response domain;Late embryogenesis abundant protein, LEA-14	ENOG410IXHN;ENOG4111PUK	-;-	GO:0009269	biological_process	response to desiccation	-	-	-
Pda_00012078	4.19746	4.74274	0.914783	3.95691	108.676	65.3289	-4.08452	5.14621	11.0416	0.0152586	0.222877	-	B9GXG3	High mobility group family protein	XP_002303636.1	high mobility group family protein	7497834	LOC7497834	high mobility group B protein 13	-	PF00505	HMG (high mobility group) box	IPR009071;IPR036910	High mobility group box domain;High mobility group box domain superfamily	COG5648;KOG0381	Chromatin-associated proteins containing the HMG domain;HMG box-containing protein	GO:0005634;GO:0003677	cellular_component;molecular_function	nucleus;DNA binding	-	-	-
Pda_00012071	1.65796	0.298774	1.68868	26.077	5.45036	2.09315	-3.18731	0.551341	8.08773	0.0284709	0.253784	-	A9PHU2	Uncharacterized protein	XP_002303642.1	hypothetical protein POPTR_0003s13850g	7476706	LOC7476706	uncharacterized LOC7476706	-	-	-	-	-	-	-	-	-	-	-	-	-
Pda_00012070	0.920139	0.468181	0	1.77073	54.201	30.3399	-5.81786	2.04335	15.1611	0.00758604	0.215566	-	B9GXH1	Uncharacterized protein	XP_002304550.2	hypothetical protein POPTR_0003s13860g	7497841	LOC7497841	subtilisin-like protease SBT2.5	-	PF05922	Peptidase inhibitor I9	IPR010259;IPR037045	Peptidase S8 propeptide/proteinase inhibitor I9;Peptidase S8 propeptide/proteinase inhibitor I9 superfamily	ENOG410YQDN;ENOG410J1ZK	-;-	-	-	-	-	-	-
Pda_00012085	0.150379	0.0919017	0.00726478	0.123403	0.922577	0.960815	-2.88564	-0.149291	7.1726	0.0355821	0.269615	-	B9GX71	Myosin heavy chain-related family protein	XP_002303630.1	myosin heavy chain-related family protein	7497828	LOC7497828	COP1-interactive protein 1	-	-	-	-	-	ENOG410ZQSM;ENOG410JAU4	-;-	-	-	-	-	-	-
Pda_00012021	0.719473	1.19841	0.270075	0.819655	15.5778	11.1208	-3.56802	2.96197	10.8133	0.0159429	0.223142	-	B9H0I8	Uncharacterized protein	XP_002305396.1	hypothetical protein POPTR_0004s11770g	7461177	LOC7461177	uncharacterized LOC7461177	-	PF06886	Targeting protein for Xklp2 (TPX2)	IPR027329;IPR009675	TPX2, C-terminal;TPX2	ENOG410IJR5;ENOG410YD2P	-;-	GO:0060236;GO:0005874;GO:0005819;GO:0032147	biological_process;cellular_component;cellular_component;biological_process	regulation of mitotic spindle organization;microtubule;spindle;activation of protein kinase activity	-	-	-
Pda_00011998	0.779733	1.05384	2.06487	0.555965	0.729551	0.649705	1.04355	0.287583	6.35452	0.0432033	0.285078	-	B9H0H0	Uncharacterized protein	XP_002305386.1	hypothetical protein POPTR_0004s11550g	7463065	LOC7463065	putative methylesterase 11, chloroplastic	-	PF12697;PF12146;PF00561	Alpha/beta hydrolase family;Serine aminopeptidase, S33;alpha/beta hydrolase fold	IPR000073;IPR029058	Alpha/beta hydrolase fold-1;Alpha/Beta hydrolase fold	ENOG4111IVV;ENOG410IH43	-;-	GO:0016787	molecular_function	hydrolase activity	-	-	-
Pda_00011993	97.8604	94.3015	164.473	53.9865	57.2196	58.6333	1.11021	6.59372	25.8636	0.00200081	0.185336	-	B9H0G5	Uncharacterized protein	XP_002305384.1	hypothetical protein POPTR_0004s11510g	7463062;112327176	LOC7463062;LOC112327176	transcription factor TCP13;transcription factor TCP13	-;-	PF03634	TCP family transcription factor	IPR005333;IPR017887	Transcription factor, TCP;Transcription factor TCP subgroup	ENOG410IZD4;ENOG410YQU0	-;-	GO:0006351;GO:0006355;GO:0003677;GO:0005634	biological_process;biological_process;molecular_function;cellular_component	transcription, DNA-templated;regulation of transcription, DNA-templated;DNA binding;nucleus	-	-	-
Pda_00000479	0.388904	0.664655	0.139394	0.426205	4.23516	3.41156	-2.67486	1.92337	8.41704	0.026379	0.248464	-	B9GMZ6	DNA helicase	XP_002299379.1	hypothetical protein POPTR_0001s12380g	7491459	LOC7491459	DNA replication licensing factor MCM6	-	PF14551;PF17207;PF00493	MCM N-terminal domain;MCM OB domain;MCM2/3/5 family	IPR033762;IPR018525;IPR027925;IPR008049;IPR012340;IPR031327;IPR027417;IPR001208	MCM OB domain;Mini-chromosome maintenance, conserved site;MCM N-terminal domain;DNA replication licensing factor Mcm6;Nucleic acid-binding, OB-fold;Mini-chromosome maintenance protein;P-loop containing nucleoside triphosphate hydrolase;MCM domain	KOG0480;COG1241	DNA replication licensing factor, MCM6 component;Predicted ATPase involved in replication control, Cdc46/Mcm family	GO:0005524;GO:0004386;GO:0006270;GO:0005634;GO:0003677;GO:0016787;GO:0006260;GO:0042555;GO:0000166;GO:0003678;GO:0032508	molecular_function;molecular_function;biological_process;cellular_component;molecular_function;molecular_function;biological_process;cellular_component;molecular_function;molecular_function;biological_process	ATP binding;helicase activity;DNA replication initiation;nucleus;DNA binding;hydrolase activity;DNA replication;MCM complex;nucleotide binding;DNA helicase activity;DNA duplex unwinding	K02542;K02542;K02542;K02542	ko04111;ko04110;ko03030;ko04113	Cell cycle - yeast;Cell cycle;DNA replication;Meiosis - yeast
Pda_00000703	10.7269	9.20663	3.65712	9.50686	288.552	221.964	-4.372	6.6955	13.2785	0.0102363	0.215824	-	B9GL80	High mobility group family protein	XP_002299486.1	high mobility group family protein	7467101	LOC7467101	high mobility group B protein 13	-	PF00505	HMG (high mobility group) box	IPR009071;IPR036910	High mobility group box domain;High mobility group box domain superfamily	COG5648;KOG0381	Chromatin-associated proteins containing the HMG domain;HMG box-containing protein	GO:0005634;GO:0003677	cellular_component;molecular_function	nucleus;DNA binding	-	-	-
Pda_00000714	0.846412	0.557059	0.0817797	0.509355	3.85267	5.40795	-2.59815	-0.317007	6.1816	0.0462431	0.292327	-	B9GL90	Uncharacterized protein	XP_002297988.1	hypothetical protein POPTR_0001s10310g	7472719	LOC7472719	arabinogalactan peptide 20	-	PF06376	Arabinogalactan peptide	IPR009424	Arabinogalactan peptide, AGP	-	-	GO:0016021;GO:0016020	cellular_component;cellular_component	integral component of membrane;membrane	-	-	-
Pda_00000722	0.270129	0.179737	0.604141	1.10684	1.06142	0.787002	-1.45792	1.60656	9.98801	0.0187857	0.229211	-	B9GL97	Uncharacterized protein	XP_002297990.2	hypothetical protein POPTR_0001s10240g	7472721	LOC7472721	ABC transporter C family member 10	-	PF00005;PF00664	ABC transporter;ABC transporter transmembrane region	IPR017871;IPR036640;IPR011527;IPR003439;IPR003593;IPR027417	ABC transporter, conserved site;ABC transporter type 1, transmembrane domain superfamily;ABC transporter type 1, transmembrane domain;ABC transporter-like;AAA+ ATPase domain;P-loop containing nucleoside triphosphate hydrolase	KOG0054;COG1132	Multidrug resistance-associated protein/mitoxantrone resistance protein, ABC superfamily;ABC-type multidrug transport system, ATPase and permease components	GO:0055085;GO:0005524;GO:0000325;GO:0016021;GO:0005774;GO:0016020;GO:0000166;GO:0016887;GO:0042626	biological_process;molecular_function;cellular_component;cellular_component;cellular_component;cellular_component;molecular_function;molecular_function;molecular_function	transmembrane transport;ATP binding;plant-type vacuole;integral component of membrane;vacuolar membrane;membrane;nucleotide binding;ATPase activity;ATPase activity, coupled to transmembrane movement of substances	K05666;K05666;K05666	ko01524;ko02010;ko04976	Platinum drug resistance;ABC transporters;Bile secretion
Pda_00000612	1.09379	2.48356	0.941886	2.4085	5.97443	6.29689	-1.63479	0.877245	9.63571	0.0202056	0.232749	-	B9GK88	Uncharacterized protein	XP_002297953.2	hypothetical protein POPTR_0001s11240g	7477827	LOC7477827	mavicyanin	-	PF02298	Plastocyanin-like domain	IPR003245;IPR008972	Phytocyanin domain;Cupredoxin	ENOG410YR23;ENOG410IXW0	-;-	GO:0046658;GO:0022900;GO:0009055	cellular_component;biological_process;molecular_function	anchored component of plasma membrane;electron transport chain;electron transfer activity	-	-	-
Pda_00000743	0.764535	0.981636	0.889312	1.08224	4.38623	3.29379	-1.66895	2.3044	12.1707	0.0123925	0.216966	-	B9GKB7	Uncharacterized protein	XP_002298002.2	hypothetical protein POPTR_0001s10050g	7472734	LOC7472734	cell division control protein 48 homolog C	-	PF00004	ATPase family associated with various cellular activities (AAA)	IPR003959;IPR003960;IPR003593;IPR027417	ATPase, AAA-type, core;ATPase, AAA-type, conserved site;AAA+ ATPase domain;P-loop containing nucleoside triphosphate hydrolase	COG0464;KOG0737	ATPases of the AAA+ class;AAA+-type ATPase	GO:0005634;GO:0005524;GO:0016887	cellular_component;molecular_function;molecular_function	nucleus;ATP binding;ATPase activity	-	-	-
Pda_00000513	11.5505	8.72419	3.07033	14.9508	47.2923	22.1037	-1.77437	2.34336	8.13912	0.0281302	0.253194	-	U7DWU0	Uncharacterized protein	XP_006387099.1	hypothetical protein POPTR_1856s00200g	18108834	LOC18108834	uncharacterized LOC18108834	-	-	-	-	-	-	-	-	-	-	-	-	-
Pda_00000747	0	0	0	0.0281713	6.9638	5.46093	-11.1946	1.497	13.4324	0.0198846	0.23181	-	B9GKC2	Uncharacterized protein	XP_002298006.2	hypothetical protein POPTR_0001s10000g	7472738	LOC7472738	probable membrane-associated kinase regulator 2	-	-	-	-	-	ENOG410YGY6;ENOG410IGTP	-;-	-	-	-	-	-	-
Pda_00000755	0.184578	0.487841	0.42157	0.593524	1.69587	0.79229	-1.44467	0.110548	7.0046	0.0363622	0.270924	-	A0A1L6K420	Endoglucanase	-	-	-	-	-	-	-	-	IPR018221;IPR033126;IPR012341;IPR008928;IPR001701	Glycoside hydrolase family 9, His active site;Glycosyl hydrolases family 9, Asp/Glu active sites;Six-hairpin glycosidase-like superfamily;Six-hairpin glycosidase superfamily;Glycoside hydrolase family 9	-	-	GO:0030245;GO:0016787;GO:0005975;GO:0008810;GO:0016798;GO:0003824;GO:0004553;GO:0008152;GO:0000272	biological_process;molecular_function;biological_process;molecular_function;molecular_function;molecular_function;molecular_function;biological_process;biological_process	cellulose catabolic process;hydrolase activity;carbohydrate metabolic process;cellulase activity;hydrolase activity, acting on glycosyl bonds;catalytic activity;hydrolase activity, hydrolyzing O-glycosyl compounds;metabolic process;polysaccharide catabolic process	-	-	-
Pda_00000520	8.05328	11.4496	2.66962	14.8359	48.8081	27.0974	-1.96106	2.71793	9.42053	0.0211438	0.234284	-	U7DWU0	Uncharacterized protein	XP_006387099.1	hypothetical protein POPTR_1856s00200g	18108834	LOC18108834	uncharacterized LOC18108834	-	-	-	-	-	-	-	-	-	-	-	-	-
Pda_00000761	10.8832	11.4953	12.2506	24.8695	33.5564	24.2762	-1.20878	4.80614	60.4633	0.000182165	0.118133	-	B9GKD2	1-aminocyclopropane-1-carboxylate synthase family protein	XP_002298013.1	1-aminocyclopropane-1-carboxylate synthase family protein	7472745	LOC7472745	1-aminocyclopropane-1-carboxylate synthase	-	PF00155	Aminotransferase class I and II	IPR015421;IPR004838;IPR015422;IPR015424;IPR004839	Pyridoxal phosphate-dependent transferase, major domain;Aminotransferases, class-I, pyridoxal-phosphate-binding site;Pyridoxal phosphate-dependent transferase domain 1;Pyridoxal phosphate-dependent transferase;Aminotransferase, class I/classII	COG0436;KOG0256	Aspartate/tyrosine/aromatic aminotransferase;1-aminocyclopropane-1-carboxylate synthase, and related proteins	GO:0003824;GO:0030170;GO:0009058	molecular_function;molecular_function;biological_process	catalytic activity;pyridoxal phosphate binding;biosynthetic process	-	-	-
Pda_00000768	3.80097	7.34687	4.25227	9.30324	14.7336	10.6491	-1.12238	2.33174	12.9647	0.0105097	0.215824	-	B9GKD9	Uncharacterized protein	XP_002299512.1	hypothetical protein POPTR_0001s09780g	7479293	LOC7479293	protein SPIRAL1-like 5	-	-	-	-	-	ENOG410J29J;ENOG410ZH9I	-;-	-	-	-	-	-	-
Pda_00000665	1.75284	1.50001	1.74455	2.54003	12.4026	8.9608	-2.18891	3.16304	16.6989	0.0060597	0.213879	-	B9GL47	Phosphatidylinositol 3-and 4-kinase family protein	XP_002297971.1	phosphatidylinositol 3- and 4-kinase family protein	7472702	LOC7472702	phosphatidylinositol 4-kinase gamma 2	-	PF00454;PF00240	Phosphatidylinositol 3- and 4-kinase;Ubiquitin family	IPR029071;IPR011009;IPR000403;IPR000626	Ubiquitin-like domain superfamily;Protein kinase-like domain superfamily;Phosphatidylinositol 3-/4-kinase, catalytic domain;Ubiquitin domain	KOG0001;KOG2381;ENOG410XP06	Ubiquitin and ubiquitin-like proteins;Phosphatidylinositol 4-kinase;-	GO:0016310;GO:0016301;GO:0016740	biological_process;molecular_function;molecular_function	phosphorylation;kinase activity;transferase activity	-	-	-
Pda_00041672	4.62435	2.96993	1.89303	5.73119	8.28243	6.26836	-1.02846	1.18233	7.18165	0.0348128	0.268366	-	B9H3B9	Uncharacterized protein	XP_002305884.2	hypothetical protein POPTR_0004s08390g	7493566	LOC7493566	condensin complex subunit 3	-	PF12719	Nuclear condensing complex subunits, C-term domain	IPR016024;IPR011989;IPR027165;IPR025977	Armadillo-type fold;Armadillo-like helical;Condensin complex subunit 3;Nuclear condensin complex subunit 3, C-terminal domain	COG5218;KOG2025	Chromosome condensation complex Condensin, subunit G;Chromosome condensation complex Condensin, subunit G	GO:0000793;GO:0007076;GO:0000796	cellular_component;biological_process;cellular_component	condensed chromosome;mitotic chromosome condensation;condensin complex	K06678	ko04111	Cell cycle - yeast
Pda_00030503	0.667871	0.49646	0.293742	0.507719	2.63888	1.98147	-1.72631	0.315401	6.98469	0.0373292	0.273279	-	B9GGG2	Calmodulin-binding family protein	XP_002298904.1	calmodulin-binding family protein	7459102	LOC7459102	protein IQ-DOMAIN 1	-	-	-	IPR000048	IQ motif, EF-hand binding site	ENOG4111BDX;ENOG410J9W7	-;-	-	-	-	-	-	-
Pda_00028989	5.7451	5.1416	5.4989	1.62447	2.15471	1.36913	1.71691	1.43442	51.1311	0.000295258	0.118133	-	B9NE87	Uncharacterized protein	XP_006371902.1	hypothetical protein POPTR_0018s05925g	-	-	-	-	PF12796	Ankyrin repeats (3 copies)	IPR002110;IPR032846;IPR020683;IPR036770	Ankyrin repeat;Protein accelerated cell death 6;Ankyrin repeat-containing domain;Ankyrin repeat-containing domain superfamily	COG0666;KOG0504	FOG: Ankyrin repeat;FOG: Ankyrin repeat	GO:2000031;GO:0031347;GO:0071446;GO:0016021	biological_process;biological_process;biological_process;cellular_component	regulation of salicylic acid mediated signaling pathway;regulation of defense response;cellular response to salicylic acid stimulus;integral component of membrane	-	-	-
Pda_00029011	0.541771	0.424479	0.593249	0.721213	1.62018	1.35606	-1.18393	0.819055	11.74	0.0128951	0.218021	-	U5FIP2	Glycosyl hydrolase family 17 family protein	XP_006371969.1	glycosyl hydrolase family 17 family protein	18107671	LOC18107671	glucan endo-1,3-beta-glucosidase 13	-	PF07983;PF00332	X8 domain;lycosyl hydrolases family 17	IPR017853;IPR012946;IPR000490	Glycoside hydrolase superfamily;X8 domain;Glycoside hydrolase family 17	ENOG410IIXF;ENOG410YA1S	-;-	GO:0016787;GO:0005975;GO:0030247;GO:0046658;GO:0016798;GO:0004553;GO:0008152	molecular_function;biological_process;molecular_function;cellular_component;molecular_function;molecular_function;biological_process	hydrolase activity;carbohydrate metabolic process;polysaccharide binding;anchored component of plasma membrane;hydrolase activity, acting on glycosyl bonds;hydrolase activity, hydrolyzing O-glycosyl compounds;metabolic process	-	-	-
Pda_00013182	1.05898	1.03388	0.615633	1.12446	5.74901	3.99391	-1.92819	2.97152	10.95	0.0155282	0.223142	-	B9GLI4	Structural maintenance of chromosomes protein	XP_002299128.2	hypothetical protein POPTR_0001s00710g	7483261	LOC7483261	structural maintenance of chromosomes protein 2-1	-	PF02463;PF06470	RecF/RecN/SMC N terminal domain;SMC proteins Flexible Hinge Domain	IPR010935;IPR027120;IPR024704;IPR003395;IPR036277;IPR027417	SMCs flexible hinge;Smc2, ATP-binding cassette domain;Structural maintenance of chromosomes protein;RecF/RecN/SMC, N-terminal;SMCs flexible hinge superfamily;P-loop containing nucleoside triphosphate hydrolase	COG1196;KOG0933	Chromosome segregation ATPases;Structural maintenance of chromosome protein 2 (chromosome condensation complex Condensin, subunit E)	GO:0005634;GO:0051276;GO:0005524;GO:0005694	cellular_component;biological_process;molecular_function;cellular_component	nucleus;chromosome organization;ATP binding;chromosome	K06674	ko04111	Cell cycle - yeast
Pda_00013197	3.10116	5.36051	2.10826	5.35896	24.8651	12.9123	-1.96219	4.763	10.5148	0.0169003	0.223837	-	U5GRM7	Uncharacterized protein	XP_006368235.1	hypothetical protein POPTR_0001s00820g	18094022	LOC18094022	leucine-rich repeat receptor-like protein kinase TDR	-	PF00069;PF00560;PF08263	Protein kinase domain;Leucine Rich Repeat;Leucine rich repeat N-terminal domain	IPR017441;IPR000719;IPR011009;IPR003591;IPR032675;IPR008271;IPR013210;IPR001611	Protein kinase, ATP binding site;Protein kinase domain;Protein kinase-like domain superfamily;Leucine-rich repeat, typical subtype;Leucine-rich repeat domain superfamily;Serine/threonine-protein kinase, active site;Leucine-rich repeat-containing N-terminal, plant-type;Leucine-rich repeat	COG4886;ENOG410IJBE	Leucine-rich repeat (LRR) protein;-	GO:0016301;GO:0004674;GO:0005524;GO:0006468;GO:0016310;GO:0016021;GO:0016020;GO:0000166;GO:0004672;GO:0016740	molecular_function;molecular_function;molecular_function;biological_process;biological_process;cellular_component;cellular_component;molecular_function;molecular_function;molecular_function	kinase activity;protein serine/threonine kinase activity;ATP binding;protein phosphorylation;phosphorylation;integral component of membrane;membrane;nucleotide binding;protein kinase activity;transferase activity	-	-	-
Pda_00013248	3.6201	1.60229	0.541021	3.9424	18.8227	6.57485	-2.25433	2.10554	6.94853	0.0376785	0.273478	-	U5GMT2	Uncharacterized protein	XP_006368296.1	hypothetical protein POPTR_0001s01390g	18094073	LOC18094073	uncharacterized LOC18094073	-	-	-	-	-	-	-	-	-	-	-	-	-
Pda_00001449	6.41977	6.58692	2.14209	8.56296	20.6509	12.997	-1.4077	4.53735	7.47696	0.0329772	0.263515	-	B9HS28	Uncharacterized protein	XP_002313861.2	hypothetical protein POPTR_0009s10240g	7457543	LOC7457543	filament-like plant protein 7	-	PF05911	ilament-like plant protein, long coiled-coil	IPR008587	Filament-like plant protein	ENOG410IQQU;ENOG4111AZP	-;-	-	-	-	-	-	-
Pda_00001565	0.498437	0.395213	0.0738433	0.501735	3.95775	4.22869	-3.05894	0.585833	9.94077	0.0189682	0.229379	-	B9HMY8	WD-40 repeat family protein	XP_002313908.2	WD-40 repeat family protein	7478734	LOC7478734	mitotic checkpoint protein BUB3.1	-	PF00400	WD domain, G-beta repeat	IPR001680;IPR036322;IPR020472;IPR015943;IPR017986	WD40 repeat;WD40-repeat-containing domain superfamily;G-protein beta WD-40 repeat;WD40/YVTN repeat-like-containing domain superfamily;WD40-repeat-containing domain	ENOG410XRBG;KOG1036	-;Mitotic spindle checkpoint protein BUB3, WD repeat superfamily	GO:0033597;GO:0000776;GO:0043130;GO:0007094;GO:0009524;GO:1990298	cellular_component;cellular_component;molecular_function;biological_process;cellular_component;cellular_component	mitotic checkpoint complex;kinetochore;ubiquitin binding;mitotic spindle assembly checkpoint;phragmoplast;bub1-bub3 complex	K02180;K02180;K02180	ko04110;ko05166;ko04111	Cell cycle;HTLV-I infection;Cell cycle - yeast
Pda_00001358	4.69808	4.27652	4.89667	2.52626	2.04098	1.87063	1.14706	2.43272	34.4437	0.000891978	0.156649	-	U5G0T2	Uncharacterized protein	XP_006379218.1	hypothetical protein POPTR_0009s11180g	7456410	LOC7456410	cytochrome P450 82C4	-	PF00067	Cytochrome P450	IPR017972;IPR036396;IPR001128;IPR002401	Cytochrome P450, conserved site;Cytochrome P450 superfamily;Cytochrome P450;Cytochrome P450, E-class, group I	COG2124;KOG0156	Cytochrome P450;Cytochrome P450 CYP2 subfamily	GO:0055114;GO:0005506;GO:0016705;GO:0004497;GO:0016709;GO:0044550;GO:0046872;GO:0020037;GO:0016020;GO:0016491	biological_process;molecular_function;molecular_function;molecular_function;molecular_function;biological_process;molecular_function;molecular_function;cellular_component;molecular_function	oxidation-reduction process;iron ion binding;oxidoreductase activity, acting on paired donors, with incorporation or reduction of molecular oxygen;monooxygenase activity;oxidoreductase activity, acting on paired donors, with incorporation or reduction of molecular oxygen, NAD(P)H as one donor, and incorporation of one atom of oxygen;secondary metabolite biosynthetic process;metal ion binding;heme…	-	-	-
Pda_00001354	2.63524	2.1589	2.55643	1.00751	0.861179	0.675627	1.5692	1.40002	39.648	0.000605141	0.139418	-	U5G0T2	Uncharacterized protein	XP_006379218.1	hypothetical protein POPTR_0009s11180g	7456410	LOC7456410	cytochrome P450 82C4	-	PF00067	Cytochrome P450	IPR017972;IPR036396;IPR001128;IPR002401	Cytochrome P450, conserved site;Cytochrome P450 superfamily;Cytochrome P450;Cytochrome P450, E-class, group I	COG2124;KOG0156	Cytochrome P450;Cytochrome P450 CYP2 subfamily	GO:0055114;GO:0005506;GO:0016705;GO:0004497;GO:0016709;GO:0044550;GO:0046872;GO:0020037;GO:0016020;GO:0016491	biological_process;molecular_function;molecular_function;molecular_function;molecular_function;biological_process;molecular_function;molecular_function;cellular_component;molecular_function	oxidation-reduction process;iron ion binding;oxidoreductase activity, acting on paired donors, with incorporation or reduction of molecular oxygen;monooxygenase activity;oxidoreductase activity, acting on paired donors, with incorporation or reduction of molecular oxygen, NAD(P)H as one donor, and incorporation of one atom of oxygen;secondary metabolite biosynthetic process;metal ion binding;heme…	-	-	-
Pda_00001477	1.66108	1.57152	0.444937	0.709138	18.1596	13.6386	-3.04981	2.64064	7.44134	0.0332686	0.263656	-	A8Y912	Cyclin D3 family protein	XP_006379187.1;XP_002313139.1	-;cyclin D3 family protein	7490056	LOC7490056	cyclin-D3-1	-	PF02984;PF00134	Cyclin, C-terminal domain;Cyclin, N-terminal domain	IPR036915;IPR013763;IPR006671;IPR004367	Cyclin-like superfamily;Cyclin-like;Cyclin, N-terminal;Cyclin, C-terminal domain	ENOG410XRKC;KOG0656	-;G1/S-specific cyclin D	GO:0005634	cellular_component	nucleus	K14505	ko04075	Plant hormone signal transduction
Pda_00001362	0.684809	0.493626	0.238716	0.456181	3.91165	2.99037	-2.28142	0.762191	7.92281	0.0296022	0.256641	-	B9HRU9	Uncharacterized protein	XP_002313831.2	hypothetical protein POPTR_0009s11160g	7457511	LOC7457511	cell division cycle-associated protein 7	-	PF10497	Zinc-finger domain of monoamine-oxidase A repressor R1	IPR018866	Zinc-finger domain of monoamine-oxidase A repressor R1	ENOG410IYXY;ENOG410XQV7	-;-	GO:0005634	cellular_component	nucleus	-	-	-
Pda_00001602	3.73041	2.68896	2.80167	1.86885	27.5662	16.9022	-2.24749	2.04897	6.97585	0.0374142	0.273392	-	B9HN19	Uncharacterized protein	XP_002313921.1	hypothetical protein POPTR_0009s08910g	7469646	LOC7469646	thymocyte nuclear protein 1	-	PF01878	VE domain	IPR015947;IPR002740	PUA-like superfamily;EVE domain	KOG3383;COG2947	Uncharacterized conserved protein;Uncharacterized conserved protein	GO:0005634	cellular_component	nucleus	-	-	-
Pda_00001614	0.371102	0.303802	0.0471245	0.513641	7.76214	5.33299	-4.13499	2.78499	13.0479	0.0106413	0.215824	-	B9HN32	Uncharacterized protein	XP_002313930.2	hypothetical protein POPTR_0009s08770g	7469655	LOC7469655	uncharacterized LOC7469655	-	-	-	-	-	ENOG410YIIF;ENOG410IXNI	-;-	-	-	-	-	-	-
Pda_00001503	1.34647	1.09471	0.962605	2.37717	4.38679	2.68822	-1.4127	1.69186	21.916	0.00294215	0.193777	-	A0A076GGW6	Glycosyltransferase	-	-	-	-	-	-	PF00201	UDP-glucoronosyl and UDP-glucosyl transferase	IPR035595;IPR002213	UDP-glycosyltransferase family, conserved site;UDP-glucuronosyl/UDP-glucosyltransferase	-	-	GO:0016740;GO:0008152;GO:0016757;GO:0016758	molecular_function;biological_process;molecular_function;molecular_function	transferase activity;metabolic process;transferase activity, transferring glycosyl groups;transferase activity, transferring hexosyl groups	-	-	-
Pda_00001501	0.782834	0.473999	0.59148	0.985016	1.85291	1.58131	-1.19109	0.668969	11.9406	0.0124263	0.216966	-	B9HS64	Glycosyltransferase	XP_002313148.2	hypothetical protein POPTR_0009s09800g	7490066	LOC7490066	gallate 1-beta-glucosyltransferase	-	PF00201	UDP-glucoronosyl and UDP-glucosyl transferase	IPR035595;IPR002213	UDP-glycosyltransferase family, conserved site;UDP-glucuronosyl/UDP-glucosyltransferase	KOG1192;COG1819	UDP-glucuronosyl and UDP-glucosyl transferase;Glycosyl transferases, related to UDP-glucuronosyltransferase	GO:0016757;GO:0043231;GO:0008152;GO:0016758;GO:0080043;GO:0080044;GO:0016740	molecular_function;cellular_component;biological_process;molecular_function;molecular_function;molecular_function;molecular_function	transferase activity, transferring glycosyl groups;intracellular membrane-bounded organelle;metabolic process;transferase activity, transferring hexosyl groups;quercetin 3-O-glucosyltransferase activity;quercetin 7-O-glucosyltransferase activity;transferase activity	-	-	-
Pda_00001629	0.442986	0.221746	0.0638052	0.402564	9.12345	7.40713	-4.42601	2.45451	12.8187	0.0110654	0.215824	-	B9HN54	Uncharacterized protein	XP_002313943.2	hypothetical protein POPTR_0009s08550g	7469668	LOC7469668	uncharacterized LOC7469668	-	-	-	-	-	ENOG410IKPD;ENOG410YJRE	-;-	-	-	-	-	-	-
Pda_00001634	0.63183	0.585562	0.468027	1.36288	0.958648	1.64093	-1.17814	0.0167032	11.3505	0.013874	0.220616	-	B9HN59	Uncharacterized protein	XP_002313947.2	hypothetical protein POPTR_0009s08500g	7469672	LOC7469672	transcription factor bHLH18	-	PF00010	Helix-loop-helix DNA-binding domain	IPR036638;IPR011598	Helix-loop-helix DNA-binding domain superfamily;Myc-type, basic helix-loop-helix (bHLH) domain	ENOG410II8C;ENOG410YG6S	-;-	GO:0046983	molecular_function	protein dimerization activity	-	-	-
Pda_00001412	7.47072	6.87715	6.31453	6.32204	33.1485	26.1426	-1.59491	3.5651	8.3754	0.026632	0.2495	-	B9HRZ6	Uncharacterized protein	XP_002313112.2	hypothetical protein POPTR_0009s10590g	7490028	LOC7490028	B3 domain-containing protein At3g19184	-	PF02362	B3 DNA binding domain	IPR003340;IPR015300	B3 DNA binding domain;DNA-binding pseudobarrel domain superfamily	ENOG4111SA1;ENOG410IIZT	-;-	GO:0006351;GO:0006355;GO:0003677;GO:0005634	biological_process;biological_process;molecular_function;cellular_component	transcription, DNA-templated;regulation of transcription, DNA-templated;DNA binding;nucleus	-	-	-
Pda_00001532	1.16671	3.40602	2.39827	4.55092	3.62891	18.736	-1.88928	0.600247	6.42261	0.0432931	0.285078	-	B9HS89	Uncharacterized protein	XP_002313889.2	hypothetical protein POPTR_0009s09560g	7469612	LOC7469612	peamaclein	-	PF02704	ibberellin regulated protein	IPR003854	Gibberellin regulated protein	ENOG410J0AY;ENOG410YU8R	-;-	-	-	-	-	-	-
Pda_00001425	0.175007	0.177397	0.0850736	0.123866	1.22808	1.02739	-2.34343	-0.553875	7.49445	0.0326872	0.26291	-	B9HS10	Cytochrome P450 family protein	XP_002313853.1	cytochrome P450 family protein	7457533	LOC7457533	abscisic acid 8'-hydroxylase 4	-	PF00067	Cytochrome P450	IPR017972;IPR036396;IPR001128;IPR002401	Cytochrome P450, conserved site;Cytochrome P450 superfamily;Cytochrome P450;Cytochrome P450, E-class, group I	KOG0157;COG2124	Cytochrome P450 CYP4/CYP19/CYP26 subfamilies;Cytochrome P450	GO:0007275;GO:0055114;GO:0005506;GO:0016705;GO:0004497;GO:0010295;GO:0046872;GO:0016125;GO:0020037;GO:0010268;GO:0016132;GO:0016491	biological_process;biological_process;molecular_function;molecular_function;molecular_function;molecular_function;molecular_function;biological_process;molecular_function;biological_process;biological_process;molecular_function	multicellular organism development;oxidation-reduction process;iron ion binding;oxidoreductase activity, acting on paired donors, with incorporation or reduction of molecular oxygen;monooxygenase activity;(+)-abscisic acid 8'-hydroxylase activity;metal ion binding;sterol metabolic process;heme binding;brassinosteroid homeostasis;brassinosteroid biosynthetic process;oxidoreductase activity	K09843	ko00906	Carotenoid biosynthesis
Pda_00001423	13.086	5.6767	3.11419	43.2382	121.944	49.4581	-3.21291	4.95136	21.6896	0.00321815	0.201113	-	B9HS08	Uncharacterized protein	XP_002313851.1	hypothetical protein POPTR_0009s10470g	7490035	LOC7490035	ethylene-responsive transcription factor ERF109	-	PF00847	AP2 domain	IPR016177;IPR036955;IPR001471	DNA-binding domain superfamily;AP2/ERF domain superfamily;AP2/ERF domain	ENOG410IZPT;ENOG410YN6X	-;-	GO:0006351;GO:0005634;GO:0003677;GO:0006355;GO:0003700	biological_process;cellular_component;molecular_function;biological_process;molecular_function	transcription, DNA-templated;nucleus;DNA binding;regulation of transcription, DNA-templated;DNA binding transcription factor activity	-	-	-
Pda_00001548	0.531839	0.44234	0.33335	0.46329	4.38642	2.88202	-2.48096	1.771	10.6931	0.0163195	0.223837	-	B9HMX1	Uncharacterized protein	XP_002313165.1	hypothetical protein POPTR_0009s09410g	7478725	LOC7478725	uncharacterized LOC7478725	-	-	-	-	-	ENOG410IH01;ENOG4111TCV	-;-	-	-	-	-	-	-
Pda_00036855	12.126	15.1299	28.0209	25.9272	68.2268	39.903	-1.23332	4.48057	8.16865	0.0279369	0.253097	-	B9GGH2	Uncharacterized protein	XP_002299015.2	hypothetical protein POPTR_0001s46470g	7480386	LOC7480386	protein LIGHT-DEPENDENT SHORT HYPOCOTYLS 4	-	PF04852	Protein of unknown function (DUF640)	IPR006936	ALOG domain	ENOG410IWC1;ENOG410YB00	-;-	GO:0005634;GO:0009299;GO:0009416	cellular_component;biological_process;biological_process	nucleus;mRNA transcription;response to light stimulus	-	-	-
Pda_00036854	0.344276	0.0930606	0.34575	0.26658	3.55603	2.7884	-2.994	1.51802	9.42812	0.0211097	0.234092	-	B9GGH1	Uncharacterized protein	XP_002299014.2	hypothetical protein POPTR_0001s46460g	7480385	LOC7480385	protein CHUP1, chloroplastic	-	-	-	-	-	-	-	GO:0009707;GO:0009658	cellular_component;biological_process	chloroplast outer membrane;chloroplast organization	-	-	-
Pda_00030049	1.41994	1.40627	1.25953	1.69659	5.57614	5.80278	-1.60796	1.90009	12.6301	0.0114312	0.215824	-	B9IPI5	Non-specific serine/threonine protein kinase	XP_002325810.1	calcineurin B-like-interacting protein kinase	7453572	LOC7453572	CBL-interacting protein kinase 18	-	PF03822;PF00069	NAF domain;Protein kinase domain	IPR017441;IPR000719;IPR011009;IPR004041;IPR020636;IPR008271;IPR018451	Protein kinase, ATP binding site;Protein kinase domain;Protein kinase-like domain superfamily;NAF domain;Calcium/calmodulin-dependent/calcium-dependent protein kinase;Serine/threonine-protein kinase, active site;NAF/FISL domain	COG0515;KOG0583	Serine/threonine protein kinase;Serine/threonine protein kinase	GO:0016301;GO:0004674;GO:0005524;GO:0006468;GO:0035556;GO:0016310;GO:0007165;GO:0018105;GO:0005622;GO:0000166;GO:0004672;GO:0016740;GO:0018107	molecular_function;molecular_function;molecular_function;biological_process;biological_process;biological_process;biological_process;biological_process;cellular_component;molecular_function;molecular_function;molecular_function;biological_process	kinase activity;protein serine/threonine kinase activity;ATP binding;protein phosphorylation;intracellular signal transduction;phosphorylation;signal transduction;peptidyl-serine phosphorylation;intracellular;nucleotide binding;protein kinase activity;transferase activity;peptidyl-threonine phosphorylation	-	-	-
Pda_00030056	7.8073	10.0102	2.96215	8.61427	44.411	21.2655	-1.76331	4.75966	6.61098	0.0411607	0.280899	-	A9P7W0	Uncharacterized protein	XP_002325814.2	hypothetical protein POPTR_0019s07570g	7453576	LOC7453576	WEB family protein At2g40480	-	PF05701	Weak chloroplast movement under blue light	IPR008545	WEB family	ENOG410YE8Y;ENOG410IJN6	-;-	GO:0009904;GO:0005829;GO:0009903	biological_process;cellular_component;biological_process	chloroplast accumulation movement;cytosol;chloroplast avoidance movement	-	-	-
Pda_00030050	1.39459	1.95137	1.82301	1.75477	6.4723	6.4626	-1.43529	-0.618973	6.3893	0.0427918	0.284518	-	-	-	-	-	-	-	-	-	-	-	-	-	-	-	-	-	-	-	-	-
Pda_00008251	6.79489	5.86905	0.607468	18.7867	87.2761	56.8939	-3.52938	5.11699	13.06	0.0106196	0.215824	-	B9HFG8	Annexin	XP_002309980.1	annexin-like protein RJ4	7456912	LOC7456912	annexin D2	-	PF00191	Annexin	IPR001464;IPR018502;IPR009118;IPR018252;IPR037104	Annexin;Annexin repeat;Annexin D, plant;Annexin repeat, conserved site;Annexin superfamily	KOG0819;ENOG410XPUN	Annexin;-	GO:0005509;GO:0005544	molecular_function;molecular_function	calcium ion binding;calcium-dependent phospholipid binding	-	-	-
Pda_00008373	0.500478	0.478695	0.283393	0.357254	4.16184	2.61001	-2.41427	2.16462	8.72756	0.0245903	0.24423	-	B9HEY5	Uncharacterized protein	XP_002309928.1	hypothetical protein POPTR_0007s04450g	7490172	LOC7490172	protein CHROMATIN REMODELING 24	-	PF00176;PF00271	SNF2 family N-terminal domain;Helicase conserved C-terminal domain	IPR000330;IPR038718;IPR014001;IPR001650;IPR027417	SNF2-related, N-terminal domain;SNF2-like, N-terminal domain superfamily;Helicase superfamily 1/2, ATP-binding domain;Helicase, C-terminal;P-loop containing nucleoside triphosphate hydrolase	KOG0387;ENOG410XP4Z	Transcription-coupled repair protein CSB/RAD26 (contains SNF2 family DNA-dependent ATPase domain);-	GO:0005524	molecular_function	ATP binding	-	-	-
Pda_00028949	12.846	17.4024	9.84839	20.4402	46.546	34.1144	-1.27352	4.61465	13.9414	0.00918015	0.215566	-	A9P9P0	Uncharacterized protein	XP_002319930.2	hypothetical protein POPTR_0013s14390g	7494439	LOC7494439	vesicle-associated protein 4-2	-	PF00635	MSP (Major sperm protein) domain	IPR008962;IPR013783;IPR016763;IPR000535	PapD-like superfamily;Immunoglobulin-like fold;Vesicle-associated membrane-protein-associated protein;Major sperm protein (MSP) domain	COG5066;KOG0439	VAMP-associated protein involved in inositol metabolism;VAMP-associated protein involved in inositol metabolism	GO:0005789	cellular_component	endoplasmic reticulum membrane	-	-	-
[truncated: 1,048 more rows]
